# Supplementary material for: 4-Bromo-8-methoxy­quinoline
Source: Acta Crystallogr Sect E Struct Rep Online. 2008 May 21;64(Pt 6):o1117. doi: 10.1107/S1600536808014591 (PMC2961403; doi:10.1107/S1600536808014591)
Supplement: Supplementary file 2 [file e-64-o1117-Isup2.hkl]

# 
# h,k,l, Fc-squared, Fo-squared, sigma(Fo-squared) and status flag 
# 
data_I
_shelx_title ' k08145 in P2(1)2(1)2(1)' 
_shelx_refln_list_code          4 
_shelx_F_calc_maximum      190.32 
_exptl_crystal_F_000       472.00 
_reflns_d_resolution_high  0.7708 
 
loop_ 
 _symmetry_equiv_pos_as_xyz 
 'x, y, z' 
 '-x+1/2, -y, z+1/2' 
 'x+1/2, -y+1/2, -z' 
 '-x, y+1/2, -z+1/2' 
 
_cell_length_a     5.1615 
_cell_length_b    12.1337 
_cell_length_c    14.2436 
_cell_angle_alpha  90.000 
_cell_angle_beta   90.000 
_cell_angle_gamma  90.000 
 
_shelx_F_squared_multiplier     1.000 
 
loop_ 
 _refln_index_h 
 _refln_index_k 
 _refln_index_l 
 _refln_F_squared_calc 
 _refln_F_squared_meas 
 _refln_F_squared_sigma 
 _refln_observed_status 
   2   0   0    10213.02     9724.37    180.38 o 
   4   0   0     2587.05     2610.08     65.63 o 
   6   0   0       13.63       13.91     21.51 o 
   1   1   0        1.04        4.13      0.82 o 
   2   1   0      621.67      604.51     10.38 o 
   3   1   0      610.13      604.34     13.76 o 
   4   1   0      488.18      515.37     25.21 o 
   5   1   0      915.61      958.20     28.17 o 
   6   1   0      282.11      282.45     25.38 o 
   0   2   0     4364.03     4242.50    100.33 o 
   1   2   0     6368.09     6110.21     91.26 o 
   2   2   0     2802.74     2927.74     39.46 o 
   3   2   0     6844.60     6792.95     95.43 o 
   4   2   0        5.73       13.40      5.27 o 
   5   2   0     1609.32     1587.78     45.17 o 
   6   2   0      146.91      145.80     26.63 o 
   1   3   0      130.05      137.15      4.63 o 
   2   3   0     1005.01     1095.20     17.22 o 
   3   3   0     1084.44     1068.70     20.04 o 
   4   3   0      442.65      420.65     17.75 o 
   5   3   0      429.10      442.49     16.89 o 
   6   3   0      121.06      132.57     24.76 o 
   0   4   0    27660.29    27179.50    628.15 o 
   1   4   0     1613.35     1605.61     30.29 o 
   2   4   0    15102.41    15296.66    225.94 o 
   3   4   0      213.45      205.19      5.66 o 
   4   4   0      746.23      718.71     18.55 o 
   5   4   0       72.48       88.51      8.40 o 
   6   4   0      190.67      137.09     27.28 o 
   1   5   0      117.64      118.38     10.08 o 
   2   5   0        4.65        4.12      3.05 o 
   3   5   0      257.45      260.19      8.74 o 
   4   5   0      224.53      223.10      6.56 o 
   5   5   0       90.88       91.45     20.47 o 
   6   5   0      351.05      380.28     41.31 o 
   0   6   0     3145.31     3224.17     78.95 o 
   1   6   0     2296.02     2184.03     40.91 o 
   2   6   0     2077.04     2017.84     34.07 o 
   3   6   0     2182.51     2161.41     33.76 o 
   4   6   0      291.30      279.30      8.16 o 
   5   6   0      772.14      689.65     50.10 o 
   6   6   0       87.65       68.53     26.66 o 
   1   7   0       94.28       93.42     11.70 o 
   2   7   0       15.80       21.09      4.56 o 
   3   7   0      586.14      570.18     12.61 o 
   4   7   0        1.23       -0.70      4.28 o 
   5   7   0      487.93      443.74     36.27 o 
   0   8   0     4763.25     4939.99    202.96 o 
   1   8   0     2559.30     2704.58     52.48 o 
   2   8   0     4775.50     4979.45     81.59 o 
   3   8   0     1015.94     1005.42     20.99 o 
   4   8   0      162.20      183.27      9.55 o 
   5   8   0      369.88      398.25     35.56 o 
   1   9   0       12.19        7.78      5.94 o 
   2   9   0      274.84      291.03     10.91 o 
   3   9   0       33.35       34.45      5.51 o 
   4   9   0      445.83      405.24     16.84 o 
   5   9   0       18.83      -14.30     22.25 o 
   0  10   0     6215.79     6657.37    186.69 o 
   1  10   0      377.50      334.87     13.35 o 
   2  10   0     1182.38     1138.61     27.52 o 
   3  10   0      521.00      512.42     18.72 o 
   4  10   0      527.74      539.25     22.70 o 
   5  10   0      622.25      618.56     50.23 o 
   1  11   0      196.54      193.10     12.78 o 
   2  11   0        0.78        5.10      8.02 o 
   3  11   0      134.23      140.31     13.71 o 
   4  11   0        5.36        7.44     12.91 o 
   0  12   0     3100.80     3467.51    134.40 o 
   1  12   0     1458.59     1556.42     62.01 o 
   2  12   0      415.20      405.01     20.55 o 
   3  12   0      876.73      930.74     42.93 o 
   4  12   0       49.74       41.52     10.41 o 
   1  13   0       14.69        3.62     12.44 o 
   2  13   0      126.90      138.58     27.64 o 
   3  13   0       59.08       62.48     12.35 o 
   0  14   0      858.77      986.66     74.60 o 
   1  14   0        2.82       -0.28     23.26 o 
   2  14   0      906.06      988.85     55.94 o 
   3  14   0      168.85      150.03     16.96 o 
   1  15   0        9.49       -4.84     26.68 o 
   2  15   0       15.74       25.80     22.09 o 
   1   0   1      492.06      507.95      9.39 o 
   2   0   1     1086.15     1064.91     18.99 o 
   3   0   1       17.05       22.40      1.73 o 
   4   0   1     1302.22     1339.92     45.61 o 
   5   0   1        5.06       10.76      9.06 o 
   6   0   1      124.27      134.60     18.08 o 
  -6   1   1      691.43      738.30     56.68 o 
  -5   1   1     1438.65     1488.01     76.34 o 
  -4   1   1     1709.08     1718.50     25.10 o 
  -3   1   1     1883.68     1834.86     28.36 o 
  -2   1   1     4309.43     4106.38     76.30 o 
  -1   1   1     1815.89     1731.25     25.05 o 
   1   1   1     1409.63     1340.61     19.32 o 
   2   1   1     4250.38     4130.48     59.14 o 
   3   1   1     1709.93     1679.74     26.46 o 
   4   1   1     1759.42     1769.22     53.10 o 
   5   1   1     1484.87     1519.29     51.85 o 
   6   1   1      873.27      864.77     65.51 o 
  -6   2   1      203.48      189.06     31.44 o 
  -5   2   1      659.61      681.48     23.54 o 
  -4   2   1       60.85       64.87      6.02 o 
  -3   2   1      212.91      187.76      6.33 o 
  -2   2   1      218.25      212.82      4.40 o 
  -1   2   1      236.52      254.12      4.98 o 
   0   2   1      123.63      118.43      3.64 o 
   1   2   1      171.33      187.07      4.38 o 
   2   2   1      184.31      177.31      6.41 o 
   3   2   1      271.33      265.25      6.51 o 
   4   2   1       75.68       62.41      5.40 o 
   5   2   1      654.42      706.64     38.96 o 
   6   2   1      213.16      190.11     36.26 o 
  -6   3   1      243.95      231.42     32.91 o 
  -5   3   1      986.95      987.49     36.17 o 
  -4   3   1      456.27      460.10      9.91 o 
  -3   3   1     4154.59     4095.94     54.72 o 
  -2   3   1     2297.25     2224.77     30.91 o 
  -1   3   1     5091.82     5033.85     85.55 o 
   0   3   1     1379.89     1333.71     25.19 o 
   1   3   1     5624.58     5444.31     82.75 o 
   2   3   1     2399.16     2385.36     42.41 o 
   3   3   1     4468.81     4551.78     63.45 o 
   4   3   1      366.71      357.38     22.52 o 
   5   3   1      942.66      934.57     51.41 o 
   6   3   1      232.37      224.75     38.85 o 
  -6   4   1      488.14      512.89     49.39 o 
  -5   4   1       70.65       76.95     10.72 o 
  -4   4   1      657.78      674.70     17.53 o 
  -3   4   1      288.10      320.48      7.54 o 
  -2   4   1     1009.91     1031.80     16.77 o 
  -1   4   1      298.35      284.12      7.85 o 
   0   4   1       16.96       25.49      6.86 o 
   1   4   1      293.13      295.41      6.68 o 
   2   4   1      935.78      946.40     16.86 o 
   3   4   1      262.64      267.80      9.87 o 
   4   4   1      597.59      597.45     13.65 o 
   5   4   1       52.65       54.04     13.20 o 
   6   4   1      505.73      459.01     42.76 o 
  -6   5   1      453.61      410.91     43.66 o 
  -5   5   1      168.34      173.62     33.24 o 
  -4   5   1     2698.56     2792.83     54.35 o 
  -3   5   1      457.10      444.64     11.30 o 
  -2   5   1     4168.21     4143.49     59.05 o 
  -1   5   1      808.22      788.59     16.48 o 
   0   5   1     6123.69     6060.04    102.61 o 
   1   5   1      777.30      767.15     16.80 o 
   2   5   1     4006.19     3941.30     61.58 o 
   3   5   1      460.08      453.91      9.76 o 
   4   5   1     2791.54     2867.93     44.68 o 
   5   5   1      216.29      241.48     18.36 o 
   6   5   1      493.54      517.22     49.18 o 
  -6   6   1       58.52       95.34     29.04 o 
  -5   6   1      461.41      466.97     26.51 o 
  -4   6   1      210.55      202.19     10.15 o 
  -3   6   1      301.37      313.34      8.38 o 
  -2   6   1      144.85      144.92      6.83 o 
  -1   6   1      284.93      322.73      9.53 o 
   0   6   1      156.43      155.41      8.90 o 
   1   6   1      324.78      352.39      9.91 o 
   2   6   1      137.01      132.13      5.79 o 
   3   6   1      330.04      311.99      8.63 o 
   4   6   1      249.54      245.50      9.15 o 
   5   6   1      429.93      410.69     22.77 o 
   6   6   1       80.53      102.62     28.03 o 
  -5   7   1     1068.28     1065.70     70.22 o 
  -4   7   1       81.08       69.78      6.74 o 
  -3   7   1     2810.09     2835.77     45.37 o 
  -2   7   1      401.29      414.55     14.42 o 
  -1   7   1     3601.85     3509.87     64.07 o 
   0   7   1      201.64      195.71      8.99 o 
   1   7   1     3469.43     3283.90     64.31 o 
   2   7   1      435.61      426.41     10.89 o 
   3   7   1     2772.61     2845.09     48.50 o 
   4   7   1       64.03       56.14      6.02 o 
   5   7   1      965.43      946.82     47.32 o 
  -5   8   1       49.49       55.10     14.57 o 
  -4   8   1      325.22      315.71     13.34 o 
  -3   8   1      143.46      140.95      7.36 o 
  -2   8   1      344.58      361.67     12.05 o 
  -1   8   1      195.65      199.33     10.14 o 
   0   8   1       27.42       25.76      5.39 o 
   1   8   1      228.47      241.75      9.99 o 
   2   8   1      346.09      348.34     10.35 o 
   3   8   1      126.70      127.10      7.37 o 
   4   8   1      355.74      322.04     11.07 o 
   5   8   1       41.84       23.68     14.47 o 
  -5   9   1       40.36       39.12     13.28 o 
  -4   9   1     1171.14     1201.64     48.01 o 
  -3   9   1       15.83       17.37      5.02 o 
  -2   9   1     1677.62     1739.49     39.42 o 
  -1   9   1      239.15      252.56     10.72 o 
   0   9   1     3823.85     4042.94     80.56 o 
   1   9   1      230.38      239.70     16.01 o 
   2   9   1     1538.39     1509.36     36.49 o 
   3   9   1       15.02       19.38      6.18 o 
   4   9   1     1202.77     1234.57     32.09 o 
   5   9   1       41.58       52.46     14.56 o 
  -5  10   1       62.01       76.70     14.99 o 
  -4  10   1       84.41       66.69     17.37 o 
  -3  10   1      146.88      150.26      9.34 o 
  -2  10   1       68.61       56.51      8.21 o 
  -1  10   1      239.61      208.76     11.03 o 
   0  10   1       15.54       12.40      7.38 o 
   1  10   1      254.68      269.90     12.18 o 
   2  10   1       69.66       58.39      9.84 o 
   3  10   1      141.74      133.47      9.64 o 
   4  10   1       77.83      100.82     13.35 o 
   5  10   1       53.99       40.39     17.78 o 
  -4  11   1       15.78       -0.53     10.57 o 
  -3  11   1     1081.18     1143.02     39.35 o 
  -2  11   1      112.95      110.77     12.68 o 
  -1  11   1      942.24      895.61     30.51 o 
   0  11   1      127.47      127.72     14.63 o 
   1  11   1     1092.19     1028.93     32.86 o 
   2  11   1      109.11       90.62      8.97 o 
   3  11   1     1030.03     1093.80     36.53 o 
   4  11   1       25.18       29.64     18.64 o 
  -4  12   1       76.06       99.72     12.34 o 
  -3  12   1        8.52       -1.29     11.43 o 
  -2  12   1       73.62       60.21     10.65 o 
  -1  12   1      126.15      102.76     14.91 o 
   0  12   1       27.89       27.01     17.33 o 
   1  12   1      114.53      101.28     15.35 o 
   2  12   1       81.92       89.30     10.97 o 
   3  12   1       17.20       22.01     12.00 o 
   4  12   1       63.16       49.67     18.84 o 
  -3  13   1       75.29       96.76     23.63 o 
  -2  13   1      855.35      914.30     82.70 o 
  -1  13   1      110.09      109.16     27.91 o 
   0  13   1      420.18      432.86     27.86 o 
   1  13   1      119.23      127.49     16.44 o 
   2  13   1      818.85      817.17     69.35 o 
   3  13   1      109.55      140.20     22.11 o 
  -3  14   1        7.42       26.35     16.10 o 
  -2  14   1       35.28       36.66     24.72 o 
  -1  14   1        1.88       -2.63     13.32 o 
   0  14   1        2.71       -1.54     16.16 o 
   1  14   1        4.53       -4.52     14.57 o 
   2  14   1       23.54       31.86     15.73 o 
   3  14   1        8.82       11.37     17.41 o 
  -2  15   1       49.68       60.82     25.80 o 
  -1  15   1      369.83      351.66     50.59 o 
   0  15   1       80.64      125.82     23.89 o 
   1  15   1      381.08      393.38     34.46 o 
   0   0   2     5409.57     5329.33    124.00 o 
   1   0   2        2.86        5.63      1.14 o 
   2   0   2     7493.15     7246.67    108.07 o 
   3   0   2      344.38      350.82      8.66 o 
   4   0   2     3209.34     3225.71     91.99 o 
   5   0   2      312.26      307.56     11.92 o 
   6   0   2      743.36      683.98     54.68 o 
  -6   1   2      428.17      398.38     32.46 o 
  -5   1   2       54.30       61.39      6.68 o 
  -4   1   2      661.59      669.07     21.17 o 
  -3   1   2     1528.80     1589.35     43.33 o 
  -2   1   2      567.41      561.53     16.11 o 
  -1   1   2     4848.91     4850.04     65.86 o 
   0   1   2     5290.93     5248.28    123.93 o 
   1   1   2     4530.65     4483.65     77.05 o 
   2   1   2      601.91      604.38     11.45 o 
   3   1   2     1516.98     1595.93     38.26 o 
   4   1   2      577.25      593.28     13.90 o 
   5   1   2       25.38       31.37      6.11 o 
   6   1   2      374.77      362.10     42.03 o 
  -6   2   2        6.77      -17.25     17.25 o 
  -5   2   2      563.50      568.93     26.02 o 
  -4   2   2      184.00      197.81      7.19 o 
  -3   2   2     4680.53     4581.11     82.94 o 
  -2   2   2      701.26      727.88     11.26 o 
  -1   2   2    35913.69    35120.61    448.78 o 
   0   2   2      846.54      814.90     15.74 o 
   1   2   2    36222.92    35770.33    544.15 o 
   2   2   2      609.18      628.68     12.22 o 
   3   2   2     4672.81     4756.91     75.03 o 
   4   2   2      164.29      160.53      7.86 o 
   5   2   2      465.12      479.37     35.24 o 
   6   2   2        3.96       -8.94     19.78 o 
  -6   3   2      196.58      161.94     49.19 o 
  -5   3   2      693.40      727.61     18.45 o 
  -4   3   2      225.39      245.25      9.75 o 
  -3   3   2       88.96      100.75      6.24 o 
  -2   3   2      479.10      464.57      9.10 o 
  -1   3   2     1957.18     2005.05     30.62 o 
   0   3   2       37.64       46.96      3.05 o 
   1   3   2     1955.69     1998.81     32.70 o 
   2   3   2      491.00      499.42      9.87 o 
   3   3   2      206.78      227.72      8.74 o 
   4   3   2      260.73      271.43     18.39 o 
   5   3   2      730.10      742.69     40.69 o 
   6   3   2      195.11      160.98     29.41 o 
  -6   4   2      408.12      408.25     42.25 o 
  -5   4   2      145.34      141.55      6.39 o 
  -4   4   2     2798.37     2784.65     71.30 o 
  -3   4   2      730.01      687.07     13.94 o 
  -2   4   2     4406.79     4254.21     55.68 o 
  -1   4   2     2869.11     2957.22     47.83 o 
   0   4   2     4357.13     4267.18     74.89 o 
   1   4   2     2747.21     2759.44     43.43 o 
   2   4   2     4165.86     4085.55     62.31 o 
   3   4   2      648.09      634.20     12.91 o 
   4   4   2     2717.70     2817.03     49.08 o 
   5   4   2      113.69       95.64      8.64 o 
   6   4   2      411.90      330.75     39.04 o 
  -6   5   2      409.52      454.54     45.39 o 
  -5   5   2       94.41       99.81     10.74 o 
  -4   5   2      793.25      787.92     28.01 o 
  -3   5   2      141.07      136.85      5.02 o 
  -2   5   2      483.81      499.91     10.98 o 
  -1   5   2      292.63      291.32      9.05 o 
   0   5   2       23.09       37.21      4.02 o 
   1   5   2      287.12      280.56      6.99 o 
   2   5   2      507.63      537.96     11.16 o 
   3   5   2      123.40      123.25      7.15 o 
   4   5   2      747.05      740.01     17.58 o 
   5   5   2      128.00      130.49      9.78 o 
   6   5   2      426.12      401.34     44.20 o 
  -6   6   2       75.17       64.14     27.02 o 
  -5   6   2      172.92      196.88     11.51 o 
  -4   6   2      310.38      297.36      8.83 o 
  -3   6   2     2409.20     2437.85     42.03 o 
  -2   6   2     1339.79     1348.46     25.84 o 
  -1   6   2    12110.24    12876.38    209.12 o 
   0   6   2     2156.37     2130.47     39.06 o 
   1   6   2    11983.69    12301.36    182.31 o 
   2   6   2     1450.88     1454.33     26.64 o 
   3   6   2     2421.03     2516.35     43.53 o 
   4   6   2      373.25      364.03     11.95 o 
   5   6   2      175.79      194.28     15.41 o 
   6   6   2       77.97       93.39     28.14 o 
  -5   7   2      473.79      548.59     41.75 o 
  -4   7   2       36.78       38.75      6.69 o 
  -3   7   2       75.99       74.95      6.28 o 
  -2   7   2      153.62      159.68      6.97 o 
  -1   7   2      239.03      235.79      9.23 o 
   0   7   2      658.50      684.52     17.75 o 
   1   7   2      234.86      223.44      6.99 o 
   2   7   2      178.77      161.87      7.16 o 
   3   7   2       74.72       75.09      5.40 o 
   4   7   2       49.12       50.50      8.03 o 
   5   7   2      421.74      390.31     25.33 o 
  -5   8   2      248.05      229.58     31.57 o 
  -4   8   2     1148.01     1159.25     49.08 o 
  -3   8   2      849.52      844.52     18.13 o 
  -2   8   2     1193.41     1157.94     23.50 o 
  -1   8   2     2712.62     2753.85     63.64 o 
   0   8   2     1461.74     1429.47     30.47 o 
   1   8   2     2709.41     2672.03     46.66 o 
   2   8   2     1456.65     1412.93     28.78 o 
   3   8   2      797.81      801.47     19.47 o 
   4   8   2     1242.21     1250.56     32.91 o 
   5   8   2      244.21      240.38     19.15 o 
  -5   9   2       96.82      134.19     23.96 o 
  -4   9   2      600.80      618.75     22.91 o 
  -3   9   2      147.02      142.93      8.20 o 
  -2   9   2      247.05      221.55     10.52 o 
  -1   9   2      273.12      264.14     11.08 o 
   0   9   2      137.77      126.79      8.77 o 
   1   9   2      315.85      312.11     11.18 o 
   2   9   2      200.89      172.41      8.24 o 
   3   9   2      120.85      100.97      7.28 o 
   4   9   2      617.53      538.36     22.73 o 
   5   9   2       99.68      100.19     15.16 o 
  -5  10   2      100.84      107.48     19.41 o 
  -4  10   2      253.55      250.87     32.89 o 
  -3  10   2      450.00      436.09     14.68 o 
  -2  10   2     1719.60     1779.25     41.86 o 
  -1  10   2     2695.50     2790.42     60.22 o 
   0  10   2     1224.34     1209.55     32.44 o 
   1  10   2     2688.32     2727.00     52.57 o 
   2  10   2     1636.06     1690.63     40.28 o 
   3  10   2      477.06      479.57     33.52 o 
   4  10   2      233.86      249.66     14.64 o 
   5  10   2      157.17      179.50     21.69 o 
  -4  11   2       45.60       33.12     11.72 o 
  -3  11   2      235.02      212.97     13.93 o 
  -2  11   2       85.48       88.18     11.43 o 
  -1  11   2       94.21       94.84     11.63 o 
   0  11   2      605.47      623.48     22.81 o 
   1  11   2       67.55       72.17      8.76 o 
   2  11   2       82.01       81.23     13.01 o 
   3  11   2      249.08      240.80     19.11 o 
   4  11   2       56.06       63.64     12.83 o 
  -4  12   2       96.48      119.91     15.73 o 
  -3  12   2      691.30      794.49     42.39 o 
  -2  12   2      358.43      359.10     48.90 o 
  -1  12   2     1573.66     1685.06     98.99 o 
   0  12   2        9.63        5.84     13.56 o 
   1  12   2     1602.12     1602.59     51.47 o 
   2  12   2      412.69      395.87     21.25 o 
   3  12   2      668.32      747.46     61.25 o 
   4  12   2      117.96      103.14     17.80 o 
  -3  13   2       46.73       54.66     11.16 o 
  -2  13   2      166.35      169.44     31.35 o 
  -1  13   2       69.99       91.58     20.74 o 
   0  13   2       14.61       18.32     14.06 o 
   1  13   2       64.16       72.86     27.71 o 
   2  13   2      161.82      158.54     51.01 o 
   3  13   2       56.94       69.82     15.38 o 
  -2  14   2      399.94      489.76     34.15 o 
  -1  14   2      287.54      253.65     25.70 o 
   0  14   2     1025.21     1047.33     55.42 o 
   1  14   2      300.18      266.97     43.56 o 
   2  14   2      333.46      376.78     40.51 o 
  -1  15   2       18.57        6.20     44.06 o 
   0  15   2        0.25       -3.81     19.26 o 
   1  15   2       20.07       32.58     19.26 o 
   1   0   3      346.78      345.37      7.83 o 
   2   0   3        9.97       12.70      1.95 o 
   3   0   3      220.76      217.85      7.78 o 
   4   0   3     1282.09     1326.57     34.89 o 
   5   0   3      683.41      675.45     24.95 o 
   6   0   3      583.12      603.37     47.74 o 
  -6   1   3      414.88      423.15     43.12 o 
  -5   1   3      650.10      646.93     18.97 o 
  -4   1   3     1978.73     2011.82     33.66 o 
  -3   1   3     1269.98     1235.31     23.38 o 
  -2   1   3     4582.07     4396.22     56.60 o 
  -1   1   3    10595.38    10745.92    202.54 o 
   0   1   3     3208.70     3165.10     56.48 o 
   1   1   3    10323.69    10223.21    150.24 o 
   2   1   3     4665.17     4585.71     76.99 o 
   3   1   3     1186.35     1181.11     21.09 o 
   4   1   3     2098.13     2141.03     72.22 o 
   5   1   3      554.08      567.21     31.01 o 
   6   1   3      408.20      367.96     37.02 o 
  -6   2   3       15.17       27.78     20.18 o 
  -5   2   3      991.07     1062.09     30.13 o 
  -4   2   3        5.08        2.68      3.49 o 
  -3   2   3     2488.76     2594.59     68.53 o 
  -2   2   3      163.91      165.01      3.83 o 
  -1   2   3     5503.76     5574.41     83.67 o 
   0   2   3      155.48      154.42      5.65 o 
   1   2   3     5548.30     5558.99     94.00 o 
   2   2   3       94.73       95.71      4.10 o 
   3   2   3     2455.60     2559.88     38.56 o 
   4   2   3       19.71       14.46      3.98 o 
   5   2   3     1098.66     1107.35     49.53 o 
   6   2   3       14.58       14.70     21.08 o 
  -6   3   3      195.58      208.27     23.73 o 
  -5   3   3      815.79      846.06     44.86 o 
  -4   3   3      954.54      939.80     40.97 o 
  -3   3   3     3486.05     3455.15     80.87 o 
  -2   3   3     1962.09     1973.98     48.17 o 
  -1   3   3     4494.10     4248.45     70.93 o 
   0   3   3     1977.72     1929.51     35.34 o 
   1   3   3     4999.30     4863.97     74.85 o 
   2   3   3     1686.74     1735.10     33.61 o 
   3   3   3     3565.52     3659.68     95.90 o 
   4   3   3      928.84      939.20     19.01 o 
   5   3   3      919.36      919.95     30.07 o 
   6   3   3      234.15      269.08     34.60 o 
  -6   4   3      447.04      437.77     45.28 o 
  -5   4   3       65.98       79.20      7.23 o 
  -4   4   3      376.61      389.01     28.13 o 
  -3   4   3      441.87      451.67     13.17 o 
  -2   4   3      144.02      143.46      6.88 o 
  -1   4   3      265.70      287.41      7.06 o 
   0   4   3      224.35      233.57      6.96 o 
   1   4   3      367.15      407.93      9.02 o 
   2   4   3      101.46       96.51      5.63 o 
   3   4   3      441.17      431.35     13.43 o 
   4   4   3      341.08      347.96     11.84 o 
   5   4   3       97.86      100.60      7.95 o 
   6   4   3      420.58      452.35     44.95 o 
  -6   5   3      625.68      726.06     56.58 o 
  -5   5   3       68.48       95.23     14.73 o 
  -4   5   3     1578.48     1576.65     40.09 o 
  -3   5   3      515.38      515.83     13.13 o 
  -2   5   3     4187.38     4105.07     65.69 o 
  -1   5   3     1581.66     1648.14     27.23 o 
   0   5   3     2989.27     2743.65     49.78 o 
   1   5   3     1775.94     1821.43     30.47 o 
   2   5   3     4368.65     4343.47     67.78 o 
   3   5   3      495.66      489.06     11.09 o 
   4   5   3     1626.92     1646.13     36.50 o 
   5   5   3       44.49       44.07      8.35 o 
   6   5   3      570.72      573.45     54.01 o 
  -6   6   3       73.16      108.96     35.71 o 
  -5   6   3      278.65      302.29     16.75 o 
  -4   6   3      111.59      113.02     13.31 o 
  -3   6   3     1173.82     1192.97     29.75 o 
  -2   6   3      217.40      221.24      7.20 o 
  -1   6   3       81.64       84.82      4.49 o 
   0   6   3       11.94       23.83      4.40 o 
   1   6   3       76.12       67.35      4.13 o 
   2   6   3      215.47      212.60      6.85 o 
   3   6   3     1206.11     1190.05     23.89 o 
   4   6   3       96.82       85.92     10.64 o 
   5   6   3      239.89      246.81     20.28 o 
  -5   7   3      732.99      850.28     32.24 o 
  -4   7   3       45.57       36.71      4.41 o 
  -3   7   3     2341.14     2416.09     41.65 o 
  -2   7   3      309.11      319.37      9.49 o 
  -1   7   3     4192.41     4262.59     77.14 o 
   0   7   3        3.28        9.87      6.87 o 
   1   7   3     3840.24     3780.22     64.14 o 
   2   7   3      243.44      243.04      7.78 o 
   3   7   3     2253.94     2320.77     43.67 o 
   4   7   3       72.47       76.70      7.12 o 
   5   7   3      763.15      786.34     37.79 o 
  -5   8   3      132.44      176.64     25.08 o 
  -4   8   3       98.30       81.76     10.61 o 
  -3   8   3      422.06      394.06     11.25 o 
  -2   8   3       10.57        6.02      5.09 o 
  -1   8   3      161.85      152.05      8.61 o 
   0   8   3       42.48       35.11      6.93 o 
   1   8   3      127.49      119.77      5.92 o 
   2   8   3       43.15       43.26      5.54 o 
   3   8   3      417.25      416.14     14.14 o 
   4   8   3       72.54       63.61      6.30 o 
   5   8   3      147.83      130.54     33.03 o 
  -5   9   3        5.07       16.25     18.77 o 
  -4   9   3     1888.55     1950.67     66.49 o 
  -3   9   3        7.90        8.60      5.06 o 
  -2   9   3     1425.40     1385.31     29.68 o 
  -1   9   3        2.86        8.38      8.45 o 
   0   9   3     3490.50     3553.66     70.39 o 
   1   9   3        2.07       -4.13      4.29 o 
   2   9   3     1557.33     1564.33     32.09 o 
   3   9   3        5.45       10.41      5.53 o 
   4   9   3     1789.55     1840.38     59.57 o 
   5   9   3       10.71        1.90     15.04 o 
  -4  10   3      284.08      263.64     15.71 o 
  -3  10   3      641.45      624.79     25.10 o 
  -2  10   3      113.55      113.47      8.83 o 
  -1  10   3       45.16       37.58      8.78 o 
   0  10   3      152.75      148.42      9.79 o 
   1  10   3       71.41       66.07      7.75 o 
   2  10   3       84.50       80.66      8.24 o 
   3  10   3      690.97      651.51     25.05 o 
   4  10   3      262.38      296.19     19.34 o 
   5  10   3      153.19      127.00     21.48 o 
  -4  11   3        2.76        1.45      9.51 o 
  -3  11   3      794.18      850.65     30.05 o 
  -2  11   3      149.55      147.54     10.04 o 
  -1  11   3     2293.47     2454.00     67.56 o 
   0  11   3        2.70      -12.66     12.66 o 
   1  11   3     2253.40     2289.80     61.13 o 
   2  11   3      165.68      154.72     10.93 o 
   3  11   3      792.19      793.47     35.07 o 
   4  11   3        4.55       24.97     19.35 o 
  -4  12   3       44.79       34.23     11.37 o 
  -3  12   3       66.60       55.62      9.63 o 
  -2  12   3       35.92       61.33     12.84 o 
  -1  12   3      206.92      223.41     19.52 o 
   0  12   3       73.09       83.88     38.25 o 
   1  12   3      187.57      163.67     12.66 o 
   2  12   3       13.00       12.29      8.90 o 
   3  12   3       69.48       69.26     12.53 o 
   4  12   3       48.16        8.76     20.00 o 
  -3  13   3       76.82       89.40     15.84 o 
  -2  13   3      922.51      923.71     58.19 o 
  -1  13   3        0.62      -12.89     12.89 o 
   0  13   3      711.53      718.81     45.99 o 
   1  13   3        5.46        0.00     13.40 o 
   2  13   3      889.64      888.32     50.00 o 
   3  13   3       93.92      111.79     20.30 o 
  -2  14   3       54.06       48.46     20.64 o 
  -1  14   3      175.75      168.16     20.84 o 
   0  14   3        5.74       -0.83     14.68 o 
   1  14   3      206.58      179.91     19.97 o 
   2  14   3       57.43       69.06     29.40 o 
  -1  15   3      342.18      348.76     32.63 o 
   0  15   3       50.76       65.25     36.01 o 
   1  15   3      339.88      336.46     30.10 o 
   0   0   4    30125.72    30181.93    968.59 o 
   1   0   4       27.64       31.82      3.09 o 
   2   0   4     3772.63     3460.37     55.56 o 
   3   0   4      128.90      133.96      4.26 o 
   4   0   4     3869.72     4022.58     87.52 o 
   5   0   4        3.47        1.21      5.66 o 
  -6   1   4      258.46      247.10     32.98 o 
  -5   1   4      108.31      117.01      8.35 o 
  -4   1   4      142.34      143.98      7.02 o 
  -3   1   4      338.18      332.50      9.22 o 
  -2   1   4      370.87      384.54      9.74 o 
  -1   1   4     1425.17     1475.14     33.12 o 
   0   1   4      999.39      998.32     19.35 o 
   1   1   4     1444.56     1421.33     26.20 o 
   2   1   4      541.28      562.87     12.87 o 
   3   1   4      385.60      386.72      8.43 o 
   4   1   4      223.59      249.33     10.36 o 
   5   1   4      139.31      141.21      9.29 o 
   6   1   4      247.59      237.55     31.32 o 
  -6   2   4       78.45       85.18     23.35 o 
  -5   2   4     1060.54     1108.92     70.60 o 
  -4   2   4      513.04      476.72     15.14 o 
  -3   2   4     3572.11     3502.40     59.01 o 
  -2   2   4     2393.88     2548.21     42.59 o 
  -1   2   4     4896.74     4832.98     82.51 o 
   0   2   4      183.20      175.52      5.30 o 
   1   2   4     5445.96     5400.88     81.98 o 
   2   2   4     2438.38     2572.56     41.87 o 
   3   2   4     3520.02     3521.60     56.83 o 
   4   2   4      404.17      406.88     10.99 o 
   5   2   4     1138.43     1173.42     32.79 o 
   6   2   4       83.97       51.85     21.76 o 
  -6   3   4      119.18      147.09     28.29 o 
  -5   3   4      473.75      522.01     19.45 o 
  -4   3   4      215.17      217.59     17.72 o 
  -3   3   4      502.89      485.57     18.94 o 
  -2   3   4     1552.38     1609.57     29.07 o 
  -1   3   4      342.43      354.35      8.43 o 
   0   3   4      768.96      718.26     29.65 o 
   1   3   4      391.42      399.83      9.65 o 
   2   3   4     1291.45     1344.62     25.44 o 
   3   3   4      449.71      449.61     12.25 o 
   4   3   4      141.14      121.03      5.94 o 
   5   3   4      437.05      468.86     19.41 o 
   6   3   4      147.88      132.86     28.90 o 
  -6   4   4      269.21      285.85     33.88 o 
  -5   4   4      223.72      194.93     24.38 o 
  -4   4   4      990.77      949.90     36.84 o 
  -3   4   4      432.44      423.31     12.27 o 
  -2   4   4     8209.33     8166.75    187.00 o 
  -1   4   4     1389.77     1367.16     24.09 o 
   0   4   4    13424.94    13842.88    229.42 o 
   1   4   4     1250.30     1218.46     24.29 o 
   2   4   4     8368.16     8655.61    165.80 o 
   3   4   4      488.51      516.07     32.93 o 
   4   4   4      939.82      952.80     22.06 o 
   5   4   4      234.43      216.43     12.09 o 
   6   4   4      342.00      311.14     38.60 o 
  -6   5   4      245.94      347.10     38.82 o 
  -5   5   4       55.57       56.78      8.32 o 
  -4   5   4      250.85      248.45     10.26 o 
  -3   5   4      293.94      298.22      8.47 o 
  -2   5   4      143.12      132.97      4.92 o 
  -1   5   4     1559.90     1648.51     29.69 o 
   0   5   4        1.63        0.38      4.39 o 
   1   5   4     1524.23     1629.10     31.47 o 
   2   5   4      200.66      213.36     11.05 o 
   3   5   4      348.59      358.99     13.32 o 
   4   5   4      279.81      260.98      9.71 o 
   5   5   4       85.70      101.47      9.48 o 
  -6   6   4      295.77      257.96     36.87 o 
  -5   6   4      878.83      896.88     85.37 o 
  -4   6   4      407.93      402.02     16.59 o 
  -3   6   4     2344.15     2342.45     46.21 o 
  -2   6   4     1929.77     1936.81     33.54 o 
  -1   6   4     2531.66     2507.33     41.77 o 
   0   6   4     1536.91     1447.82     34.14 o 
   1   6   4     2403.26     2351.18     44.10 o 
   2   6   4     1793.78     1843.77     32.89 o 
   3   6   4     2515.86     2529.79     77.64 o 
   4   6   4      352.27      350.32     35.51 o 
   5   6   4      865.21      890.94     33.11 o 
   6   6   4      240.60      173.10     16.95 o 
  -5   7   4      408.93      418.09     24.96 o 
  -4   7   4      242.33      231.18      9.46 o 
  -3   7   4      430.54      444.09     11.50 o 
  -2   7   4      470.76      447.30     11.37 o 
  -1   7   4      108.71      105.63      5.05 o 
   0   7   4      711.28      748.57     17.66 o 
   1   7   4      118.17      127.74      5.37 o 
   2   7   4      499.72      499.85     13.11 o 
   3   7   4      407.63      417.29     12.92 o 
   4   7   4      234.97      250.60     13.50 o 
   5   7   4      393.90      405.27     49.90 o 
  -5   8   4      160.80      176.36     24.94 o 
  -4   8   4      260.78      275.67     18.39 o 
  -3   8   4      430.03      412.74     14.83 o 
  -2   8   4     3487.78     3602.10     63.32 o 
  -1   8   4     1292.50     1270.84     26.82 o 
   0   8   4     3513.97     3512.29    114.11 o 
   1   8   4     1334.01     1323.18     25.79 o 
   2   8   4     3395.91     3473.20     59.73 o 
   3   8   4      376.25      363.96     12.26 o 
   4   8   4      332.61      301.17     26.71 o 
   5   8   4      182.60      150.98     16.96 o 
  -5   9   4       24.64       29.87     20.54 o 
  -4   9   4       49.80       34.76     26.45 o 
  -3   9   4      144.51      133.97      7.61 o 
  -2   9   4       75.76       64.67      6.26 o 
  -1   9   4      550.18      557.56     13.79 o 
   0   9   4       12.58        9.58      4.46 o 
   1   9   4      546.46      520.10     16.59 o 
   2   9   4       53.91       42.62      6.59 o 
   3   9   4      199.65      199.76     10.15 o 
   4   9   4       78.18       89.47     22.38 o 
   5   9   4       39.04        1.30     29.87 o 
  -4  10   4      874.05      989.12     37.39 o 
  -3  10   4      264.14      280.03     17.98 o 
  -2  10   4      545.13      552.66     17.57 o 
  -1  10   4      634.60      621.87     16.35 o 
   0  10   4     1673.52     1694.55     34.50 o 
   1  10   4      661.64      596.25     19.35 o 
   2  10   4      500.58      492.59     24.29 o 
   3  10   4      317.60      289.96     15.86 o 
   4  10   4      796.33      763.77     39.69 o 
  -4  11   4       54.62       66.39     12.55 o 
  -3  11   4      132.10      127.48     13.47 o 
  -2  11   4      128.97      123.28      9.47 o 
  -1  11   4      226.96      254.72     15.31 o 
   0  11   4       91.09       89.61      5.72 o 
   1  11   4      240.23      230.87     10.58 o 
   2  11   4      120.17      118.05      9.90 o 
   3  11   4       99.13       80.16     10.50 o 
   4  11   4       61.41       67.31     19.96 o 
  -4  12   4      212.46      212.58     20.58 o 
  -3  12   4      542.71      551.45     27.74 o 
  -2  12   4      172.93      166.02     12.22 o 
  -1  12   4      518.39      548.00     21.98 o 
   0  12   4      521.28      489.23     18.37 o 
   1  12   4      569.05      555.39     22.33 o 
   2  12   4      170.97      189.75     17.67 o 
   3  12   4      529.20      558.11     59.19 o 
   4  12   4      199.57      226.03     34.96 o 
  -3  13   4       10.49       46.30     32.77 o 
  -2  13   4       44.25       59.26     20.02 o 
  -1  13   4      186.01      171.41     22.20 o 
   0  13   4       64.69       79.06     19.91 o 
   1  13   4      226.68      234.36     35.12 o 
   2  13   4       17.76       19.02     13.05 o 
   3  13   4       12.01       26.49     23.29 o 
  -2  14   4      655.22      674.84     43.97 o 
  -1  14   4       49.72       74.90     19.71 o 
   0  14   4     1011.45     1071.17     61.00 o 
   1  14   4      100.94       82.05     23.30 o 
   2  14   4      650.09      748.99     57.08 o 
  -1  15   4       91.03       90.20     22.49 o 
   0  15   4        5.82       39.66     18.01 o 
   1  15   4       73.33       65.82     22.35 o 
   1   0   5     1320.07     1409.30     26.53 o 
   2   0   5     3509.54     3635.22     58.23 o 
   3   0   5       72.55       62.84      3.96 o 
   4   0   5     2355.68     2411.25     50.82 o 
   5   0   5        8.28       19.85     10.09 o 
   6   0   5      346.20      419.57     46.50 o 
  -6   1   5      278.51      316.85     37.41 o 
  -5   1   5      534.15      504.83     22.95 o 
  -4   1   5     1361.94     1362.29     32.40 o 
  -3   1   5     1500.41     1560.13     32.65 o 
  -2   1   5     4434.22     4457.81     89.48 o 
  -1   1   5     5049.87     5177.81     89.91 o 
   0   1   5     5007.98     5174.56     89.13 o 
   1   1   5     5005.00     5015.32     86.31 o 
   2   1   5     4575.96     4547.09     71.61 o 
   3   1   5     1518.19     1553.92     28.20 o 
   4   1   5     1186.78     1203.15     27.19 o 
   5   1   5      533.77      602.91     25.49 o 
   6   1   5      305.74      217.96     30.06 o 
  -6   2   5       46.45       51.70     24.61 o 
  -5   2   5      605.03      627.01     21.69 o 
  -4   2   5      833.10      790.38     48.26 o 
  -3   2   5      494.33      500.19     11.98 o 
  -2   2   5      865.31      871.93     16.09 o 
  -1   2   5       68.98       85.09      7.11 o 
   0   2   5      649.10      637.41     15.78 o 
   1   2   5      105.39      103.92      5.70 o 
   2   2   5      738.32      756.75     15.42 o 
   3   2   5      496.95      473.49     11.44 o 
   4   2   5      871.33      904.64     29.07 o 
   5   2   5      574.94      616.77     43.23 o 
   6   2   5       51.53       75.63     24.36 o 
  -6   3   5      184.59      184.01     32.04 o 
  -5   3   5      845.62      886.05     35.40 o 
  -4   3   5      269.95      237.81     10.01 o 
  -3   3   5     3427.49     3424.70     65.27 o 
  -2   3   5     3629.40     3681.21     65.88 o 
  -1   3   5     4303.29     4148.70     64.73 o 
   0   3   5      822.15      774.29     16.66 o 
   1   3   5     4376.23     4298.89     68.31 o 
   2   3   5     3642.72     3763.52     58.02 o 
   3   3   5     3275.37     3312.25     55.42 o 
   4   3   5      197.04      193.39      7.05 o 
   5   3   5      846.51      838.22     33.87 o 
   6   3   5      163.14       98.96     26.34 o 
  -6   4   5      288.73      294.79     33.20 o 
  -5   4   5      122.07      113.31     24.59 o 
  -4   4   5     1208.02     1215.82     42.52 o 
  -3   4   5       72.35       66.02      3.28 o 
  -2   4   5     3244.46     3350.14     53.40 o 
  -1   4   5      173.44      150.74      5.94 o 
   0   4   5      110.78      123.92      7.10 o 
   1   4   5      116.73      100.87      8.77 o 
   2   4   5     3371.95     3480.48     62.84 o 
   3   4   5       73.30       67.97      5.83 o 
   4   4   5     1305.93     1303.37     28.70 o 
   5   4   5       94.96      102.46     16.60 o 
   6   4   5      239.05      255.70     27.10 o 
  -5   5   5      198.58      195.91     18.42 o 
  -4   5   5     1648.35     1700.90     39.69 o 
  -3   5   5      430.94      431.32      9.09 o 
  -2   5   5     2118.86     2071.50     48.97 o 
  -1   5   5      610.99      571.96     15.75 o 
   0   5   5    10407.10    10880.36    181.79 o 
   1   5   5      614.00      593.07     16.98 o 
   2   5   5     1966.42     1954.87     44.89 o 
   3   5   5      323.25      335.72     12.48 o 
   4   5   5     1690.06     1717.58     39.70 o 
   5   5   5      186.73      178.31     12.38 o 
   6   5   5      157.67      127.35     24.86 o 
  -5   6   5      573.67      653.70     31.63 o 
  -4   6   5      247.11      273.00     17.78 o 
  -3   6   5       40.36       46.00      4.13 o 
  -2   6   5      555.09      567.24     12.64 o 
  -1   6   5      108.23      103.74      6.72 o 
   0   6   5       24.02       44.66      7.14 o 
   1   6   5      117.51      114.11      6.91 o 
   2   6   5      516.96      515.43     17.59 o 
   3   6   5        3.03       -0.47     10.04 o 
   4   6   5      240.17      219.02     13.88 o 
   5   6   5      551.57      572.29     23.91 o 
  -5   7   5      514.05      547.46     38.09 o 
  -4   7   5       51.96       53.88      5.41 o 
  -3   7   5     2245.02     2258.15     50.20 o 
  -2   7   5       25.12       26.98      4.74 o 
  -1   7   5     3468.62     3498.29     84.12 o 
   0   7   5      970.52     1006.58     22.08 o 
   1   7   5     3506.63     3521.87     65.77 o 
   2   7   5       26.58       31.11      6.57 o 
   3   7   5     2509.28     2589.03     64.81 o 
   4   7   5       36.69       60.67     13.01 o 
   5   7   5      521.93      501.80     37.43 o 
  -5   8   5       60.74       97.54     27.35 o 
  -4   8   5      750.38      725.77     40.20 o 
  -3   8   5      701.23      718.95     19.66 o 
  -2   8   5      958.47      942.45     21.82 o 
  -1   8   5       39.62       35.80      7.58 o 
   0   8   5      208.72      219.40     11.04 o 
   1   8   5       43.65       44.94     10.92 o 
   2   8   5     1087.75     1081.66     28.16 o 
   3   8   5      588.78      568.14     21.11 o 
   4   8   5      719.38      621.07     44.11 o 
   5   8   5       72.11       67.40     11.34 o 
  -5   9   5       26.00       21.73     19.85 o 
  -4   9   5      801.98      842.81     59.32 o 
  -3   9   5      162.06      151.57      8.74 o 
  -2   9   5     2167.00     2257.38     54.19 o 
  -1   9   5        6.19        3.16      4.66 o 
   0   9   5     2563.27     2606.86     54.40 o 
   1   9   5        9.26       14.92     11.17 o 
   2   9   5     2155.34     2203.61     50.65 o 
   3   9   5      158.48      155.82     11.08 o 
   4   9   5      864.87      812.20     57.22 o 
   5   9   5       26.03       29.13     11.59 o 
  -4  10   5      305.26      326.40     37.49 o 
  -3  10   5      185.10      180.44     10.97 o 
  -2  10   5      168.82      148.04      8.67 o 
  -1  10   5      246.38      222.44     13.51 o 
   0  10   5        5.70        2.79      7.58 o 
   1  10   5      176.27      150.97     11.83 o 
   2  10   5      156.07      128.20     12.20 o 
   3  10   5      190.14      181.57     16.74 o 
   4  10   5      333.70      302.24     30.49 o 
  -4  11   5       51.70       42.24     13.04 o 
  -3  11   5      818.98      801.09     29.39 o 
  -2  11   5       51.74       55.72      9.90 o 
  -1  11   5     1774.51     1683.42     60.36 o 
   0  11   5        0.74        9.06     11.04 o 
   1  11   5     1879.96     1861.79     68.83 o 
   2  11   5       66.80       75.36     35.29 o 
   3  11   5      800.87      823.87     47.81 o 
   4  11   5       41.30       27.38     19.31 o 
  -3  12   5      111.93       98.08     18.57 o 
  -2  12   5      251.58      251.47     21.29 o 
  -1  12   5      136.92      126.55     25.68 o 
   0  12   5      131.47      157.73     19.54 o 
   1  12   5      139.22      126.19     16.08 o 
   2  12   5      281.03      266.05     21.27 o 
   3  12   5       92.25       87.05     15.83 o 
  -3  13   5       50.77       94.26     20.50 o 
  -2  13   5      905.26      896.50     52.06 o 
  -1  13   5       89.93       88.56     18.50 o 
   0  13   5      667.73      681.54     38.40 o 
   1  13   5       64.30       50.46     17.87 o 
   2  13   5      920.67      980.16     76.23 o 
   3  13   5       53.02       75.55     17.31 o 
  -2  14   5      163.49      185.66     27.60 o 
  -1  14   5       24.78       24.55     16.52 o 
   0  14   5        0.85       32.19     42.31 o 
   1  14   5        5.61       30.05     15.82 o 
   2  14   5      174.40      160.99     20.87 o 
   0  15   5      130.55      163.59     22.65 o 
   0   0   6     7476.13     7382.86    175.04 o 
   1   0   6      155.62      166.21      7.10 o 
   2   0   6     4148.36     4170.78    100.22 o 
   3   0   6      335.93      338.32     17.48 o 
   4   0   6     1598.79     1613.73     47.07 o 
   5   0   6       55.29       63.76      9.23 o 
   6   0   6      415.85      435.55     45.24 o 
  -6   1   6      207.71      174.82     29.16 o 
  -5   1   6      196.76      209.09     30.53 o 
  -4   1   6      389.53      393.95     17.41 o 
  -3   1   6      378.22      384.96     20.40 o 
  -2   1   6      491.59      487.65     13.72 o 
  -1   1   6     1723.55     1813.08     33.21 o 
   0   1   6      202.48      188.70      9.20 o 
   1   1   6     1377.26     1432.27     26.65 o 
   2   1   6      374.30      352.80      8.25 o 
   3   1   6      334.38      311.10      9.19 o 
   4   1   6      429.60      425.23     11.38 o 
   5   1   6      138.53      146.25     11.63 o 
   6   1   6      211.94      234.61     35.17 o 
  -6   2   6       88.40       75.60     30.88 o 
  -5   2   6      790.59      838.80     39.57 o 
  -4   2   6       36.02       29.43      5.57 o 
  -3   2   6     3474.42     3400.03     56.54 o 
  -2   2   6      153.13      157.85      5.64 o 
  -1   2   6     7576.38     7826.51    154.16 o 
   0   2   6      174.95      176.14      8.27 o 
   1   2   6     7545.23     7687.16    152.96 o 
   2   2   6      231.79      241.06     12.40 o 
   3   2   6     3387.30     3376.59     59.94 o 
   4   2   6       72.96       62.03      5.84 o 
   5   2   6      858.70      877.50     90.12 o 
   6   2   6       86.88       26.92     22.45 o 
  -6   3   6      161.94      160.54     30.74 o 
  -5   3   6      238.40      299.69     25.90 o 
  -4   3   6      120.15      124.29     20.38 o 
  -3   3   6      139.34      135.69      6.70 o 
  -2   3   6     1688.75     1783.57     31.51 o 
  -1   3   6      232.41      230.98      9.19 o 
   0   3   6     1761.77     1765.40     36.07 o 
   1   3   6      325.67      310.57      8.25 o 
   2   3   6     1775.76     1877.28     43.11 o 
   3   3   6      200.03      209.49      9.37 o 
   4   3   6      201.63      184.46      8.35 o 
   5   3   6      293.31      276.64     31.58 o 
   6   3   6      176.97      155.57     20.76 o 
  -6   4   6      299.38      274.86     34.38 o 
  -5   4   6      336.79      393.14     32.17 o 
  -4   4   6     1283.17     1341.96     52.46 o 
  -3   4   6      412.35      416.94     17.11 o 
  -2   4   6     2336.11     2298.22     40.29 o 
  -1   4   6      535.33      490.91     10.71 o 
   0   4   6     4207.33     4145.34     93.22 o 
   1   4   6      474.24      429.06     10.92 o 
   2   4   6     2640.64     2617.13     44.49 o 
   3   4   6      397.77      400.23     12.80 o 
   4   4   6     1388.38     1423.30     34.83 o 
   5   4   6      317.03      264.91     24.55 o 
   6   4   6      289.17      270.50     28.33 o 
  -5   5   6       66.03       86.67     13.60 o 
  -4   5   6      360.11      360.79     14.81 o 
  -3   5   6     1257.74     1249.18     39.61 o 
  -2   5   6      282.42      291.60      8.20 o 
  -1   5   6      674.20      654.23     20.50 o 
   0   5   6       16.96       19.67      5.97 o 
   1   5   6      556.63      553.34     16.59 o 
   2   5   6      337.90      368.31     13.64 o 
   3   5   6     1108.79     1106.77     26.58 o 
   4   5   6      285.85      282.42     11.50 o 
   5   5   6       67.13       83.53      8.98 o 
  -5   6   6      567.14      600.65     31.54 o 
  -4   6   6      219.68      202.35     11.46 o 
  -3   6   6     1693.25     1770.81     33.61 o 
  -2   6   6      698.21      689.40     16.92 o 
  -1   6   6     2905.93     2965.16     69.21 o 
   0   6   6      516.81      506.63     16.15 o 
   1   6   6     2770.01     2823.07     62.42 o 
   2   6   6      667.94      639.06     19.33 o 
   3   6   6     1708.08     1730.76     46.02 o 
   4   6   6      216.50      217.43     11.36 o 
   5   6   6      541.13      494.10     23.07 o 
  -5   7   6      184.61      174.28     20.54 o 
  -4   7   6      155.08      138.44      9.09 o 
  -3   7   6      219.93      216.90     11.79 o 
  -2   7   6      351.19      327.53     14.08 o 
  -1   7   6       38.96       38.78      6.11 o 
   0   7   6     2093.54     2254.17     45.94 o 
   1   7   6       22.72       21.92      6.40 o 
   2   7   6      421.65      389.78     15.03 o 
   3   7   6      313.71      291.76     14.64 o 
   4   7   6      186.97      190.44     16.96 o 
   5   7   6      166.47      193.04     21.02 o 
  -5   8   6      267.70      320.88     30.38 o 
  -4   8   6      406.93      396.88     23.08 o 
  -3   8   6      834.05      856.37     26.76 o 
  -2   8   6     1024.06     1008.08     41.87 o 
  -1   8   6     1224.19     1209.14     29.58 o 
   0   8   6     1033.45      956.58     24.82 o 
   1   8   6     1235.68     1247.28     39.16 o 
   2   8   6      884.45      872.40     24.00 o 
   3   8   6      736.39      700.32     73.34 o 
   4   8   6      388.25      400.55     34.75 o 
   5   8   6      235.40      234.78     18.99 o 
  -4   9   6      236.44      233.13     31.00 o 
  -3   9   6      193.53      219.20     43.12 o 
  -2   9   6      157.37      147.45     10.84 o 
  -1   9   6      391.29      374.49     14.45 o 
   0   9   6       43.44       39.81      8.63 o 
   1   9   6      413.11      424.36     23.75 o 
   2   9   6      155.10      151.22     12.77 o 
   3   9   6      124.22       92.65     16.90 o 
   4   9   6      221.93      200.49     23.61 o 
   5   9   6      100.00      112.57     25.80 o 
  -4  10   6      185.13      190.21     17.51 o 
  -3  10   6      493.52      508.93     22.86 o 
  -2  10   6      682.32      702.48     37.17 o 
  -1  10   6      844.05      817.84     28.75 o 
   0  10   6      655.91      697.13     25.55 o 
   1  10   6      844.97      810.60     34.09 o 
   2  10   6      787.03      818.38     86.76 o 
   3  10   6      430.09      365.68     36.34 o 
   4  10   6      196.94      201.38     26.74 o 
  -4  11   6       81.79       38.23     19.75 o 
  -3  11   6       44.55       52.55     10.32 o 
  -2  11   6       64.33       53.10     16.15 o 
  -1  11   6       80.51       71.69     14.12 o 
   0  11   6      132.29      141.47     17.43 o 
   1  11   6       47.89       30.27     12.36 o 
   2  11   6      100.64       92.50     13.49 o 
   3  11   6       19.70       40.03     26.91 o 
   4  11   6      108.06      134.44     31.13 o 
  -3  12   6      493.98      483.03     33.43 o 
  -2  12   6      311.30      291.84     25.20 o 
  -1  12   6      830.10      882.47     44.15 o 
   0  12   6      134.07      118.65     15.88 o 
   1  12   6      774.20      787.03     40.81 o 
   2  12   6      318.84      294.24     32.01 o 
   3  12   6      455.14      479.52     29.75 o 
  -3  13   6       47.74       36.54     17.42 o 
  -2  13   6      305.05      272.12     27.55 o 
  -1  13   6       26.10       51.03     16.21 o 
   0  13   6       90.12      105.31     17.31 o 
   1  13   6       28.54       37.96     35.96 o 
   2  13   6      296.73      290.39     25.15 o 
   3  13   6       55.57       56.44     15.35 o 
  -2  14   6      115.10      137.22     29.66 o 
  -1  14   6      127.42      108.76     20.00 o 
   0  14   6      440.89      473.57     45.44 o 
   1  14   6      106.45       97.20     18.92 o 
   2  14   6      138.39      155.66     19.91 o 
   1   0   7     2488.38     2739.63     52.81 o 
   2   0   7       83.09       75.30      5.43 o 
   3   0   7      781.53      755.13     18.03 o 
   4   0   7      315.81      336.59     15.19 o 
   5   0   7      285.13      274.37     20.41 o 
   6   0   7      152.28      143.78     31.17 o 
  -6   1   7      240.57      208.89     31.68 o 
  -5   1   7      616.43      553.53     28.88 o 
  -4   1   7      964.80      948.78     25.34 o 
  -3   1   7     1421.54     1402.37     27.14 o 
  -2   1   7     2614.30     2572.55     55.74 o 
  -1   1   7     1013.19      937.08     20.87 o 
   0   1   7     4879.25     4841.25     82.08 o 
   1   1   7     1043.91      927.13     19.98 o 
   2   1   7     2656.56     2709.00     48.70 o 
   3   1   7     1567.81     1595.62     34.36 o 
   4   1   7      915.55      881.07     20.85 o 
   5   1   7      597.25      569.39     81.28 o 
   6   1   7      224.25      186.58     30.67 o 
  -6   2   7       91.65       74.91     34.63 o 
  -5   2   7      795.98      799.38     36.56 o 
  -4   2   7      197.49      200.89     11.13 o 
  -3   2   7     1043.90     1034.14     22.81 o 
  -2   2   7      452.96      455.76     13.41 o 
  -1   2   7     1754.08     1867.73     44.40 o 
   0   2   7     1696.65     1807.21     40.44 o 
   1   2   7     1885.99     2015.58     45.53 o 
   2   2   7      404.98      387.85     14.68 o 
   3   2   7     1005.59     1042.37     32.37 o 
   4   2   7      156.86      163.65      7.13 o 
   5   2   7      816.87      804.69     37.05 o 
  -6   3   7      111.61      117.69     26.92 o 
  -5   3   7      468.48      516.38     25.16 o 
  -4   3   7      409.96      395.28     16.16 o 
  -3   3   7     2442.44     2454.46     39.47 o 
  -2   3   7     1082.78     1116.52     20.83 o 
  -1   3   7     3962.53     4117.63     71.74 o 
   0   3   7     2194.14     2198.20     39.89 o 
   1   3   7     4052.54     4206.58     64.31 o 
   2   3   7     1268.92     1286.80     24.97 o 
   3   3   7     2179.52     2192.07     42.32 o 
   4   3   7      430.09      447.58     13.74 o 
   5   3   7      485.43      480.18     25.98 o 
   6   3   7      109.65       91.60     21.98 o 
  -5   4   7      128.54      119.89     14.44 o 
  -4   4   7      339.48      353.01     33.94 o 
  -3   4   7     2220.48     2256.67     55.85 o 
  -2   4   7      261.73      244.07      7.46 o 
  -1   4   7      680.13      640.45     14.00 o 
   0   4   7      182.65      201.20      8.33 o 
   1   4   7      819.78      796.29     17.80 o 
   2   4   7      215.54      207.95      7.87 o 
   3   4   7     2006.29     2100.12     40.83 o 
   4   4   7      399.73      406.10     13.42 o 
   5   4   7      155.57      131.89     14.71 o 
  -5   5   7      284.20      256.09     37.50 o 
  -4   5   7      858.50      915.79     40.02 o 
  -3   5   7      336.61      327.57     12.81 o 
  -2   5   7     4081.39     4143.54     65.15 o 
  -1   5   7      654.14      679.74     14.37 o 
   0   5   7     4195.63     4151.79     77.54 o 
   1   5   7      738.86      787.23     15.98 o 
   2   5   7     3991.63     4066.22     68.35 o 
   3   5   7      280.53      249.80     10.66 o 
   4   5   7      918.97      892.66     29.82 o 
   5   5   7      312.33      328.22     40.33 o 
  -5   6   7      311.63      358.21     69.37 o 
  -4   6   7      108.51      119.44     11.90 o 
  -3   6   7     2584.49     2666.45     50.05 o 
  -2   6   7      465.72      443.38     11.96 o 
  -1   6   7      348.32      349.25     14.88 o 
   0   6   7      570.61      560.64     17.95 o 
   1   6   7      350.16      350.84     13.89 o 
   2   6   7      386.65      372.13     14.89 o 
   3   6   7     2792.49     2943.93     62.53 o 
   4   6   7       51.83       52.03     10.89 o 
   5   6   7      285.56      300.58     32.37 o 
  -5   7   7      455.89      513.62     39.30 o 
  -4   7   7      208.24      219.99     23.14 o 
  -3   7   7     1544.83     1597.98     40.24 o 
  -2   7   7      596.38      593.78     21.13 o 
  -1   7   7     2835.53     2969.01     72.26 o 
   0   7   7      112.16      118.20     10.70 o 
   1   7   7     2753.23     2927.46     69.22 o 
   2   7   7      589.86      563.64     21.11 o 
   3   7   7     1691.25     1730.68     61.44 o 
   4   7   7      243.67      251.16     17.44 o 
   5   7   7      394.98      452.35     78.35 o 
  -5   8   7      185.19      203.65     24.22 o 
  -4   8   7      257.02      291.87     31.83 o 
  -3   8   7      293.13      270.59     13.20 o 
  -2   8   7      191.25      195.12     21.17 o 
  -1   8   7      383.29      370.93     21.72 o 
   0   8   7      284.10      259.22     13.86 o 
   1   8   7      319.48      309.11     19.69 o 
   2   8   7      196.48      207.31     16.00 o 
   3   8   7      342.84      317.48     39.00 o 
   4   8   7      227.76      208.54     17.57 o 
   5   8   7      187.05      209.59     31.93 o 
  -4   9   7      621.18      701.13     49.19 o 
  -3   9   7      179.85      182.26     15.54 o 
  -2   9   7     1072.49     1111.39     42.47 o 
  -1   9   7       71.91       73.60      9.21 o 
   0   9   7     3064.18     3007.93     66.69 o 
   1   9   7       63.75       85.33     13.14 o 
   2   9   7     1131.42     1102.65     44.94 o 
   3   9   7      179.94      194.07     24.51 o 
   4   9   7      650.88      703.58     37.70 o 
  -4  10   7       85.59      107.20     27.28 o 
  -3  10   7      405.30      389.63     37.38 o 
  -2  10   7       85.61       43.06     16.86 o 
  -1  10   7      461.18      433.93     21.16 o 
   0  10   7      127.85      142.56     23.30 o 
   1  10   7      503.12      434.38     25.24 o 
   2  10   7       59.01       63.02     19.53 o 
   3  10   7      448.76      428.56     38.94 o 
   4  10   7       69.99       66.48     19.28 o 
  -4  11   7       81.24       92.67     22.84 o 
  -3  11   7      625.92      663.02     54.67 o 
  -2  11   7       70.52       60.05     14.72 o 
  -1  11   7      670.02      717.79     37.17 o 
   0  11   7       13.74       28.64     13.47 o 
   1  11   7      686.91      703.21     35.15 o 
   2  11   7       68.12       42.77     19.49 o 
   3  11   7      603.29      562.46     49.58 o 
   4  11   7       76.63       60.97     23.64 o 
  -3  12   7       71.68       14.23     28.46 o 
  -2  12   7      204.96      182.62     20.98 o 
  -1  12   7      146.60      135.20     18.51 o 
   0  12   7      148.67      161.88     34.85 o 
   1  12   7      141.70      127.43     42.09 o 
   2  12   7      170.16      174.97     19.01 o 
   3  12   7       77.81       62.01     24.43 o 
  -2  13   7      407.00      431.06     34.25 o 
  -1  13   7       95.68       92.49     20.80 o 
   0  13   7      734.72      837.20    106.18 o 
   1  13   7      100.76       88.06     17.33 o 
   2  13   7      497.17      536.90     35.45 o 
  -1  14   7      102.25      192.15     23.29 o 
   0  14   7        0.39       12.69     18.19 o 
   1  14   7      136.56      177.02     44.03 o 
   0   0   8     7404.43     7900.61    197.23 o 
   1   0   8      163.13      187.40      8.17 o 
   2   0   8     3942.62     4087.44     78.19 o 
   3   0   8        4.17        6.48      4.75 o 
   4   0   8     1408.30     1348.60     32.49 o 
   5   0   8      120.49      110.09     14.26 o 
  -6   1   8      167.30      130.85     30.34 o 
  -5   1   8      305.71      305.33     20.66 o 
  -4   1   8      165.91      158.43      5.40 o 
  -3   1   8      588.04      555.37     24.00 o 
  -2   1   8      322.20      320.92     11.28 o 
  -1   1   8      813.89      800.25     18.67 o 
   0   1   8      543.38      536.44     13.12 o 
   1   1   8      862.58      842.58     17.86 o 
   2   1   8      473.82      496.16     11.90 o 
   3   1   8      651.33      628.05     18.05 o 
   4   1   8      236.07      237.36     13.36 o 
   5   1   8      348.40      333.49     22.28 o 
  -5   2   8      329.88      324.53     70.45 o 
  -4   2   8      275.35      272.71     13.28 o 
  -3   2   8     2126.14     2141.53     61.74 o 
  -2   2   8      158.61      157.07     11.77 o 
  -1   2   8     4214.60     4233.80     86.73 o 
   0   2   8       15.65       22.03      6.65 o 
   1   2   8     4244.88     4302.57     88.60 o 
   2   2   8      151.30      145.78     10.62 o 
   3   2   8     1962.69     1990.92     37.82 o 
   4   2   8      280.88      267.31     10.76 o 
   5   2   8      332.52      315.68     40.68 o 
  -5   3   8       92.84      130.33     17.31 o 
  -4   3   8      308.61      301.91     14.49 o 
  -3   3   8      536.44      543.59     12.52 o 
  -2   3   8      610.46      619.93     24.72 o 
  -1   3   8      535.35      563.85     20.84 o 
   0   3   8      428.17      409.59     17.44 o 
   1   3   8      506.82      510.41     14.14 o 
   2   3   8      525.73      489.50     12.40 o 
   3   3   8      508.33      518.74     13.84 o 
   4   3   8      255.21      249.44     11.99 o 
   5   3   8       80.12       99.96     23.85 o 
  -5   4   8      187.75      165.01     21.48 o 
  -4   4   8     1575.82     1693.80     97.60 o 
  -3   4   8       84.67       76.01      4.85 o 
  -2   4   8     2211.09     2296.90     40.47 o 
  -1   4   8      340.07      347.71     13.79 o 
   0   4   8     2969.22     3053.51     56.38 o 
   1   4   8      394.88      380.29     10.10 o 
   2   4   8     2194.95     2197.59     39.93 o 
   3   4   8      168.98      154.13      8.61 o 
   4   4   8     1366.29     1390.09     35.78 o 
   5   4   8      193.08      184.93     28.02 o 
  -5   5   8      172.72      174.94     26.85 o 
  -4   5   8        4.66       10.24      3.48 o 
  -3   5   8      587.26      584.81     16.00 o 
  -2   5   8      325.53      325.09      9.65 o 
  -1   5   8      614.39      617.96     14.09 o 
   0   5   8        2.76        2.70      5.54 o 
   1   5   8      660.10      664.06     14.57 o 
   2   5   8      410.49      408.62     12.33 o 
   3   5   8      736.00      729.66     19.69 o 
   4   5   8       20.15       18.94     10.24 o 
   5   5   8      160.31      166.01     20.96 o 
  -5   6   8      253.52      273.06     36.35 o 
  -4   6   8       75.74       69.75     10.99 o 
  -3   6   8      427.00      453.53     13.14 o 
  -2   6   8      928.09      934.49     20.85 o 
  -1   6   8     2414.31     2530.06     54.99 o 
   0   6   8      408.92      404.17     14.08 o 
   1   6   8     2159.88     2187.58     46.67 o 
   2   6   8      892.51      912.79     23.81 o 
   3   6   8      463.47      468.52     19.43 o 
   4   6   8      132.93      138.50     19.28 o 
   5   6   8      216.41      267.63     23.46 o 
  -4   7   8      316.72      335.69     33.09 o 
  -3   7   8      132.58      149.99      9.09 o 
  -2   7   8      526.68      540.92     16.65 o 
  -1   7   8      159.72      147.37     10.90 o 
   0   7   8      527.33      539.02     20.54 o 
   1   7   8      151.32      132.45     12.70 o 
   2   7   8      357.60      347.32     17.10 o 
   3   7   8      124.88      128.58     14.99 o 
   4   7   8      257.27      257.76     20.09 o 
   5   7   8      137.68      145.40     22.20 o 
  -4   8   8      458.43      464.43     41.78 o 
  -3   8   8      414.55      381.79     16.95 o 
  -2   8   8     1201.25     1168.27     32.50 o 
  -1   8   8      470.63      457.99     19.33 o 
   0   8   8      616.20      595.01     22.18 o 
   1   8   8      628.18      622.19     24.29 o 
   2   8   8     1073.47     1001.67     75.75 o 
   3   8   8      493.78      435.33     24.18 o 
   4   8   8      466.15      464.67     30.26 o 
  -4   9   8       22.01       37.29     17.40 o 
  -3   9   8      179.21      170.35     15.37 o 
  -2   9   8       86.25       68.88     27.48 o 
  -1   9   8      473.11      458.73     32.09 o 
   0   9   8       65.53       66.87     12.29 o 
   1   9   8      549.84      577.90     41.18 o 
   2   9   8       49.94       17.73     16.47 o 
   3   9   8      225.86      225.40     25.19 o 
   4   9   8       26.43       40.34     13.42 o 
  -4  10   8      238.50      272.86     31.64 o 
  -3  10   8      280.00      277.53     26.71 o 
  -2  10   8      650.87      661.29     47.57 o 
  -1  10   8      485.18      549.76     41.43 o 
   0  10   8     1388.80     1508.00     81.40 o 
   1  10   8      479.47      409.46     37.86 o 
   2  10   8      630.14      588.64     51.82 o 
   3  10   8      253.13      233.12     35.21 o 
   4  10   8      219.62      204.93     24.89 o 
  -3  11   8      157.80      165.44     16.51 o 
  -2  11   8      208.58      239.23     31.79 o 
  -1  11   8       69.29       66.23     27.49 o 
   0  11   8      187.69      202.50     29.48 o 
   1  11   8       79.47       49.04     21.37 o 
   2  11   8      198.02      268.78     33.37 o 
   3  11   8      153.42      117.30     25.08 o 
  -3  12   8      211.50      206.86     29.73 o 
  -2  12   8      307.68      333.77     36.69 o 
  -1  12   8      398.30      512.01     47.44 o 
   0  12   8      350.94      271.47     36.30 o 
   1  12   8      453.70      584.12     52.10 o 
   2  12   8      276.92      298.94     40.84 o 
   3  12   8      203.68      163.50     30.70 o 
  -2  13   8       51.91      107.88     26.66 o 
  -1  13   8       79.88       63.45     26.74 o 
   0  13   8       61.99       78.29     17.42 o 
   1  13   8      109.03      106.98     27.53 o 
   2  13   8       24.97       77.72     26.95 o 
   0  14   8      355.51      367.97     35.22 o 
   1   0   9      697.20      678.13     38.55 o 
   2   0   9      974.04     1026.00     27.39 o 
   3   0   9      327.21      305.89     11.57 o 
   4   0   9      521.77      461.71     30.60 o 
   5   0   9      205.59      210.06     31.52 o 
  -5   1   9      301.08      304.44     22.26 o 
  -4   1   9      744.23      774.86     27.65 o 
  -3   1   9      900.90      838.79     21.15 o 
  -2   1   9     1757.93     1760.85     40.90 o 
  -1   1   9     1646.04     1617.38     35.62 o 
   0   1   9      407.34      396.64     18.04 o 
   1   1   9     1671.75     1667.13     33.04 o 
   2   1   9     1674.88     1701.59     35.79 o 
   3   1   9      972.06      919.56     23.89 o 
   4   1   9      722.84      740.89     35.73 o 
   5   1   9      306.35      252.99     19.94 o 
  -5   2   9      149.38      125.54     16.25 o 
  -4   2   9      646.62      579.33     21.74 o 
  -3   2   9      188.25      188.00      7.13 o 
  -2   2   9      978.25      991.58     26.15 o 
  -1   2   9      305.06      312.02     12.39 o 
   0   2   9     2583.89     2703.50     58.08 o 
   1   2   9      262.49      260.54     12.30 o 
   2   2   9     1053.26     1038.80     24.32 o 
   3   2   9      164.43      169.62      9.79 o 
   4   2   9      635.43      602.70     22.97 o 
   5   2   9      185.68      146.03     17.72 o 
  -5   3   9      258.68      252.35     20.44 o 
  -4   3   9      319.17      330.34     16.14 o 
  -3   3   9      827.56      825.79     25.36 o 
  -2   3   9     1557.70     1627.66     37.60 o 
  -1   3   9     3148.64     3126.17     66.55 o 
   0   3   9       21.09       22.43      6.70 o 
   1   3   9     3253.04     3204.92     70.97 o 
   2   3   9     1620.49     1687.87     33.63 o 
   3   3   9      832.86      857.38     23.47 o 
   4   3   9      414.33      406.96     36.01 o 
   5   3   9      277.81      265.35     23.27 o 
  -5   4   9       50.99       49.71     52.24 o 
  -4   4   9      488.78      494.38     18.92 o 
  -3   4   9      306.62      324.61     17.49 o 
  -2   4   9      944.49      941.75     20.17 o 
  -1   4   9     1110.39     1144.82     27.68 o 
   0   4   9       77.93       64.33     11.14 o 
   1   4   9      997.89      988.36     21.16 o 
   2   4   9      905.06      899.02     20.60 o 
   3   4   9      289.73      295.16     13.55 o 
   4   4   9      530.75      570.53     42.82 o 
   5   4   9       34.08       40.89     19.17 o 
  -5   5   9      245.56      274.08     21.50 o 
  -4   5   9     1990.41     2014.71    187.57 o 
  -3   5   9      612.11      601.86     15.07 o 
  -2   5   9      451.78      432.41     14.84 o 
  -1   5   9     1089.02     1103.72     22.52 o 
   0   5   9     1892.68     1893.39     41.15 o 
   1   5   9     1192.79     1190.88     24.16 o 
   2   5   9      377.63      363.95     13.64 o 
   3   5   9      741.56      691.62     22.27 o 
   4   5   9     2013.81     1983.37     66.13 o 
   5   5   9      272.85      323.89    100.72 o 
  -5   6   9      184.91      209.33     19.95 o 
  -4   6   9      242.17      201.19     20.24 o 
  -3   6   9      175.53      168.82      7.92 o 
  -2   6   9     1515.77     1542.02     32.67 o 
  -1   6   9      510.64      527.28     13.39 o 
   0   6   9      599.65      591.53     21.97 o 
   1   6   9      555.53      544.89     17.10 o 
   2   6   9     1516.07     1548.68     36.83 o 
   3   6   9      165.63      155.85     19.78 o 
   4   6   9      239.76      225.84     32.51 o 
   5   6   9      180.33      259.61     38.88 o 
  -5   7   9      142.43      138.48     24.22 o 
  -4   7   9      684.14      739.18     46.13 o 
  -3   7   9      971.80      936.62     26.01 o 
  -2   7   9      144.39      142.56      9.90 o 
  -1   7   9     1968.18     2013.85     47.69 o 
   0   7   9      176.67      161.31     11.27 o 
   1   7   9     1902.18     1900.26     46.21 o 
   2   7   9      220.16      203.72     14.90 o 
   3   7   9      925.32      967.18     56.18 o 
   4   7   9      630.73      576.44     32.43 o 
   5   7   9      143.20      193.87     30.38 o 
  -4   8   9      359.12      427.51     37.38 o 
  -3   8   9      100.26      104.84     13.01 o 
  -2   8   9      265.93      273.63     14.69 o 
  -1   8   9      375.50      380.22     17.93 o 
   0   8   9      614.92      575.75     47.16 o 
   1   8   9      424.04      402.12     33.64 o 
   2   8   9      311.13      325.04     21.52 o 
   3   8   9       67.62       55.28     15.22 o 
   4   8   9      370.52      338.41     26.69 o 
  -4   9   9      387.36      406.40     41.02 o 
  -3   9   9      143.94      146.63     37.19 o 
  -2   9   9     1009.20     1078.61     85.49 o 
  -1   9   9      146.22      151.62     15.82 o 
   0   9   9      452.96      455.50     34.69 o 
   1   9   9      141.70      120.11     23.39 o 
   2   9   9     1010.56      946.51     63.51 o 
   3   9   9      149.96      157.73     33.19 o 
   4   9   9      330.88      343.44     27.45 o 
  -4  10   9       83.35       85.54     24.79 o 
  -3  10   9      155.63      160.74     16.56 o 
  -2  10   9      224.87      192.63     19.08 o 
  -1  10   9      171.00      238.57     33.84 o 
   0  10   9      295.31      269.55     32.69 o 
   1  10   9      133.15      160.07     25.22 o 
   2  10   9      209.78      160.38     27.14 o 
   3  10   9      142.48      175.36     34.63 o 
   4  10   9       84.36       98.39     18.04 o 
  -3  11   9      396.34      399.30     45.35 o 
  -2  11   9       38.94       59.16     21.19 o 
  -1  11   9      751.93      762.86     52.59 o 
   0  11   9        6.20       13.15     18.81 o 
   1  11   9      798.77      778.79     62.95 o 
   2  11   9       38.34       15.75     27.67 o 
   3  11   9      453.87      408.64     45.86 o 
  -2  12   9      268.85      265.41     35.43 o 
  -1  12   9        6.21      -21.80     29.90 o 
   0  12   9      209.20      230.65     32.51 o 
   1  12   9        1.47      -30.70     30.70 o 
   2  12   9      309.24      285.03     40.80 o 
  -1  13   9       40.18       43.52     24.86 o 
   0  13   9      116.65       67.96     26.81 o 
   1  13   9       30.66       18.77     25.00 o 
   0   0  10     3927.43     4196.64    121.93 o 
   1   0  10       36.24       41.37      7.17 o 
   2   0  10     1754.08     1796.38     38.67 o 
   3   0  10       65.48       66.05      7.02 o 
   4   0  10      525.60      495.38     20.43 o 
   5   0  10      111.25      130.68     18.43 o 
  -5   1  10      237.33      235.67     26.80 o 
  -4   1  10      214.18      236.73     16.57 o 
  -3   1  10      406.41      426.65     21.42 o 
  -2   1  10      856.48      901.19     25.55 o 
  -1   1  10      619.33      617.23     17.25 o 
   0   1  10     1197.27     1201.08     27.72 o 
   1   1  10      570.14      590.21     17.07 o 
   2   1  10      804.25      813.24     22.18 o 
   3   1  10      280.81      272.49     13.33 o 
   4   1  10      168.04      171.59     13.21 o 
   5   1  10      202.10      214.21     33.07 o 
  -5   2  10      416.57      403.48     27.18 o 
  -4   2  10       77.12       89.08      6.48 o 
  -3   2  10     1533.80     1544.54     38.48 o 
  -2   2  10       84.82       91.24      8.15 o 
  -1   2  10     2554.67     2709.07     62.55 o 
   0   2  10      129.48      135.27     10.72 o 
   1   2  10     2606.49     2819.30     77.03 o 
   2   2  10      137.84      116.44      7.61 o 
   3   2  10     1525.61     1569.50     32.09 o 
   4   2  10       82.71      102.95     11.25 o 
   5   2  10      355.04      354.30     41.56 o 
  -5   3  10      175.35      163.51     17.37 o 
  -4   3  10      323.97      298.73     16.28 o 
  -3   3  10      157.59      149.09      7.31 o 
  -2   3  10      780.23      769.97     21.21 o 
  -1   3  10      163.42      153.17      9.88 o 
   0   3  10      434.30      408.72     14.97 o 
   1   3  10      219.63      229.51     12.16 o 
   2   3  10      882.20      853.91     20.60 o 
   3   3  10      154.13      158.20      8.76 o 
   4   3  10      307.12      268.54     25.07 o 
   5   3  10      230.92      237.56     38.33 o 
  -5   4  10       24.43       19.11     12.57 o 
  -4   4  10      462.39      406.85     25.02 o 
  -3   4  10      172.05      177.01      8.40 o 
  -2   4  10     1723.61     1721.53     35.10 o 
  -1   4  10      610.23      589.82     17.50 o 
   0   4  10     3204.70     3339.70     68.69 o 
   1   4  10      595.21      557.56     14.36 o 
   2   4  10     1480.82     1458.78     30.72 o 
   3   4  10      174.17      172.02     10.11 o 
   4   4  10      416.46      398.68     24.41 o 
   5   4  10       51.30       41.54     20.18 o 
  -5   5  10       32.80       50.14     17.24 o 
  -4   5  10      506.57      519.66     64.77 o 
  -3   5  10      425.26      443.58     23.60 o 
  -2   5  10      278.77      256.54     14.54 o 
  -1   5  10      754.55      787.65     18.51 o 
   0   5  10        3.03        2.97      6.27 o 
   1   5  10      628.01      612.22     18.38 o 
   2   5  10      282.26      299.45     11.86 o 
   3   5  10      418.88      431.00     23.59 o 
   4   5  10      471.69      430.98     25.13 o 
   5   5  10       25.52       26.95     19.60 o 
  -5   6  10      278.09      296.39     22.08 o 
  -4   6  10       41.14       33.40     10.73 o 
  -3   6  10      765.60      744.80     20.25 o 
  -2   6  10      536.68      484.44     14.40 o 
  -1   6  10     2085.97     2159.04     41.39 o 
   0   6  10      258.20      256.44     11.83 o 
   1   6  10     1989.99     2082.75     40.48 o 
   2   6  10      717.21      747.86     24.62 o 
   3   6  10      714.17      662.81     32.14 o 
   4   6  10       44.82       62.66     12.65 o 
  -4   7  10      446.92      419.80     25.73 o 
  -3   7  10        6.67        7.39      5.74 o 
  -2   7  10      252.02      248.50     10.53 o 
  -1   7  10       42.33       43.92     10.67 o 
   0   7  10      879.90      912.47     30.22 o 
   1   7  10       34.16       16.74     12.63 o 
   2   7  10      307.77      324.86     21.93 o 
   3   7  10        1.33       -2.52     10.55 o 
   4   7  10      517.52      458.64     30.06 o 
  -4   8  10      105.27      115.45     21.73 o 
  -3   8  10      335.90      304.12     27.14 o 
  -2   8  10     1009.28     1041.50     42.98 o 
  -1   8  10      474.87      477.70     34.63 o 
   0   8  10      929.14      879.90     40.34 o 
   1   8  10      464.17      449.57     50.82 o 
   2   8  10      978.26      965.92     43.95 o 
   3   8  10      330.81      406.42     40.62 o 
   4   8  10      110.50      126.41     21.45 o 
  -4   9  10       80.40       57.69     23.56 o 
  -3   9  10      230.88      226.69     18.83 o 
  -2   9  10      231.38      205.43     18.55 o 
  -1   9  10      355.21      399.77     24.48 o 
   0   9  10       24.69        2.33     13.33 o 
   1   9  10      365.40      394.30     43.13 o 
   2   9  10      227.92      227.58     20.92 o 
   3   9  10      217.86      220.75     23.15 o 
   4   9  10      104.55      150.06     36.57 o 
  -3  10  10      295.29      288.91     38.80 o 
  -2  10  10      123.29      110.79     17.46 o 
  -1  10  10      414.39      381.05     27.20 o 
   0  10  10      397.11      350.63     25.21 o 
   1  10  10      386.54      301.59     58.76 o 
   2  10  10      159.02      159.24     19.03 o 
   3  10  10      249.74      277.12     25.75 o 
  -3  11  10       41.02       57.68     24.82 o 
  -2  11  10      229.49      255.82     26.42 o 
  -1  11  10      130.09      126.82     19.79 o 
   0  11  10      359.93      339.96     38.21 o 
   1  11  10      114.41      116.14     27.64 o 
   2  11  10      269.86      294.58     49.45 o 
   3  11  10       14.31       33.72     32.61 o 
  -2  12  10      122.62       81.97     17.22 o 
   0  12  10      184.46      187.32     30.60 o 
   2  12  10       96.10       87.78     25.69 o 
   1   0  11     1595.86     1670.58     37.88 o 
   2   0  11       42.61       43.20      6.78 o 
   3   0  11     1062.96      997.36     30.41 o 
   4   0  11      142.34      147.99     20.04 o 
   5   0  11      162.91      168.16     19.13 o 
  -5   1  11      267.98      258.52     38.08 o 
  -4   1  11      444.66      440.23     31.07 o 
  -3   1  11      848.60      838.74     37.96 o 
  -2   1  11     1062.44     1038.39     29.48 o 
  -1   1  11      316.66      314.81     21.65 o 
   0   1  11     1802.63     1777.78     38.15 o 
   1   1  11      347.25      345.66     16.18 o 
   2   1  11      974.56      961.52     31.67 o 
   3   1  11      885.03      950.98     51.54 o 
   4   1  11      379.42      372.62     22.58 o 
   5   1  11      251.70      262.78     46.28 o 
  -5   2  11      273.32      257.41     21.94 o 
  -4   2  11      259.10      257.09     21.79 o 
  -3   2  11       55.03       51.83      8.17 o 
  -2   2  11      549.09      560.81     20.51 o 
  -1   2  11      346.33      361.75     15.39 o 
   0   2  11      797.10      788.20     24.40 o 
   1   2  11      378.49      364.57     15.78 o 
   2   2  11      560.54      526.00     20.89 o 
   3   2  11       59.99       76.28     10.10 o 
   4   2  11      287.24      299.35     47.11 o 
   5   2  11      282.24      289.79     24.09 o 
  -5   3  11      625.66      635.14     52.48 o 
  -4   3  11      281.13      288.70     26.28 o 
  -3   3  11      801.12      778.27     20.17 o 
  -2   3  11      635.20      652.08     35.76 o 
  -1   3  11      110.51      115.01     10.53 o 
   0   3  11     1242.08     1234.53     35.08 o 
   1   3  11      180.32      169.11     11.01 o 
   2   3  11      641.74      617.02     19.98 o 
   3   3  11      717.43      684.94     23.98 o 
   4   3  11      305.53      288.17     19.25 o 
   5   3  11      678.88      649.67    107.28 o 
  -5   4  11       90.36       82.89     39.89 o 
  -4   4  11      192.07      207.93     24.54 o 
  -3   4  11      606.59      641.02     17.75 o 
  -2   4  11      158.98      157.83      9.16 o 
  -1   4  11     1658.70     1644.79     40.71 o 
   0   4  11       56.04       50.02      7.85 o 
   1   4  11     1930.81     1927.30     39.49 o 
   2   4  11      140.51      134.94      9.60 o 
   3   4  11      549.62      544.81     22.51 o 
   4   4  11      166.47      176.18     14.81 o 
   5   4  11      140.02      105.44     23.78 o 
  -4   5  11      145.66      161.57     25.82 o 
  -3   5  11      244.88      252.07     17.33 o 
  -2   5  11      778.31      779.37     19.55 o 
  -1   5  11      246.27      258.61     15.08 o 
   0   5  11     1189.51     1155.59     31.30 o 
   1   5  11      367.46      337.59     15.94 o 
   2   5  11      792.88      782.77     24.91 o 
   3   5  11      250.04      249.15     22.91 o 
   4   5  11      143.97      151.33     17.07 o 
  -4   6  11      232.98      250.22     20.95 o 
  -3   6  11      324.40      351.16     16.12 o 
  -2   6  11      185.19      193.83      9.43 o 
  -1   6  11      517.74      511.81     13.93 o 
   0   6  11      154.65      159.57     12.67 o 
   1   6  11      371.43      358.28     26.20 o 
   2   6  11      174.09      195.61     13.13 o 
   3   6  11      352.05      339.39     20.41 o 
   4   6  11      281.88      260.66     22.71 o 
  -4   7  11      199.66      181.42     28.51 o 
  -3   7  11      580.32      589.76     24.71 o 
  -2   7  11      240.71      216.32     18.05 o 
  -1   7  11      261.03      287.19     46.88 o 
   0   7  11      214.35      190.84     17.82 o 
   1   7  11      143.67      129.52     14.59 o 
   2   7  11      246.67      250.21     29.81 o 
   3   7  11      590.00      556.02     34.17 o 
   4   7  11      264.13      263.56     29.68 o 
  -4   8  11       43.11       84.85     22.30 o 
  -3   8  11      115.70      120.03     22.41 o 
  -2   8  11      333.63      343.00     40.44 o 
  -1   8  11      696.74      685.82     35.52 o 
   0   8  11      295.04      297.32     23.41 o 
   1   8  11      615.20      607.13     33.21 o 
   2   8  11      324.89      330.66     23.64 o 
   3   8  11      133.26      112.97     17.44 o 
   4   8  11       16.27       14.76     16.63 o 
  -3   9  11       84.68      117.49     30.79 o 
  -2   9  11      495.34      454.55     28.89 o 
  -1   9  11       23.68       15.62     24.75 o 
   0   9  11      940.00      952.55     55.46 o 
   1   9  11       36.65       13.97     20.75 o 
   2   9  11      571.40      613.71     34.80 o 
   3   9  11       85.30       98.64     16.78 o 
  -3  10  11      332.40      363.91     47.22 o 
  -2  10  11       63.67       47.39     13.17 o 
  -1  10  11      256.15      281.85     25.72 o 
   0  10  11       30.35       13.68     19.38 o 
   1  10  11      290.89      279.87     46.21 o 
   2  10  11       69.88      115.66     21.40 o 
   3  10  11      306.07      350.54     28.92 o 
  -2  11  11      123.10      124.77     17.82 o 
  -1  11  11      193.27      179.11     21.50 o 
   0  11  11       30.09       28.95     15.42 o 
   1  11  11      211.85      219.22     25.17 o 
   2  11  11      114.55      180.46     41.44 o 
  -1  12  11       48.64       53.59     16.43 o 
   0  12  11      189.92      198.61     23.55 o 
   1  12  11       47.67       55.13     23.82 o 
   0   0  12     1099.71     1159.12     41.72 o 
   1   0  12        2.73       16.41      6.80 o 
   2   0  12     1701.62     1663.65     46.27 o 
   3   0  12       13.67        6.53      6.55 o 
   4   0  12      371.94      463.11     38.17 o 
   5   0  12      256.93      251.23     25.05 o 
  -5   1  12       61.26       88.55     21.37 o 
  -4   1  12       91.62      110.06     15.02 o 
  -3   1  12      494.49      479.07     22.54 o 
  -2   1  12      289.34      308.35     15.02 o 
  -1   1  12      864.07      889.33     24.43 o 
   0   1  12      260.00      251.53     13.41 o 
   1   1  12      868.59      891.18     36.00 o 
   2   1  12      284.72      289.28     14.42 o 
   3   1  12      571.71      525.11     21.69 o 
   4   1  12       96.13      112.53     20.88 o 
   5   1  12       58.88       30.50     17.62 o 
  -5   2  12       47.02       66.82     16.27 o 
  -4   2  12       79.08       88.08     14.44 o 
  -3   2  12      676.89      689.16     25.30 o 
  -2   2  12       80.53       76.46     12.99 o 
  -1   2  12     1671.12     1681.97     47.76 o 
   0   2  12      505.03      488.24     22.55 o 
   1   2  12     1622.08     1600.42     44.07 o 
   2   2  12       67.20       82.20      9.13 o 
   3   2  12      754.12      732.82     28.14 o 
   4   2  12       91.68       94.64     14.35 o 
   5   2  12       54.67       66.82     18.03 o 
  -4   3  12      264.11      265.36     46.13 o 
  -3   3  12      200.66      186.03     10.47 o 
  -2   3  12      717.47      751.17     24.71 o 
  -1   3  12      186.03      196.54     18.05 o 
   0   3  12     1088.17     1133.45     34.64 o 
   1   3  12      189.92      163.42     11.87 o 
   2   3  12      676.43      676.54     25.09 o 
   3   3  12      192.05      253.75     33.41 o 
   4   3  12      216.72      181.68     29.70 o 
  -4   4  12      394.49      349.71     36.48 o 
  -3   4  12       77.31       64.71     12.65 o 
  -2   4  12      822.84      844.77     26.11 o 
  -1   4  12      108.29      118.02      9.99 o 
   0   4  12     2899.86     2995.90     68.25 o 
   1   4  12      132.58      132.85     20.29 o 
   2   4  12      870.30      845.91     28.56 o 
   3   4  12       93.43       87.75     13.55 o 
   4   4  12      378.46      345.73     24.65 o 
  -4   5  12      133.46      149.24     16.04 o 
  -3   5  12      391.15      383.36     18.34 o 
  -2   5  12      141.84      130.62      8.95 o 
  -1   5  12     1431.80     1428.52     52.64 o 
   0   5  12       10.17       12.12      9.18 o 
   1   5  12     1368.70     1423.47     39.90 o 
   2   5  12      122.90      128.31     11.41 o 
   3   5  12      429.17      413.60     25.76 o 
   4   5  12      128.81      123.52     16.17 o 
  -4   6  12       55.94       72.78     29.62 o 
  -3   6  12      442.01      436.99     37.64 o 
  -2   6  12      470.60      447.03     30.27 o 
  -1   6  12      990.34      987.80     27.66 o 
   0   6  12      192.15      196.73      8.85 o 
   1   6  12      892.48      916.26     29.73 o 
   2   6  12      463.45      463.54     28.08 o 
   3   6  12      452.48      431.24     28.08 o 
   4   6  12       52.83       36.26     19.15 o 
  -4   7  12      191.40      239.07     33.98 o 
  -3   7  12       42.98       43.95     10.60 o 
  -2   7  12      545.46      571.98     31.38 o 
  -1   7  12      124.19      140.03     30.31 o 
   0   7  12     1021.93     1022.23     46.16 o 
   1   7  12      129.50      190.91     33.44 o 
   2   7  12      590.45      641.67     35.16 o 
   3   7  12       41.98       72.35     15.50 o 
   4   7  12      212.27      242.20     44.83 o 
  -3   8  12      185.94      177.62     16.78 o 
  -2   8  12      604.99      626.48     34.26 o 
  -1   8  12      223.68      224.33     38.89 o 
   0   8  12      922.18      913.15     47.20 o 
   1   8  12      281.70      281.58     25.38 o 
   2   8  12      569.38      506.21     32.94 o 
   3   8  12      160.33      136.70     25.08 o 
  -3   9  12      237.25      339.53     42.85 o 
  -2   9  12       25.76       24.52     21.40 o 
  -1   9  12      409.26      390.95     26.65 o 
   0   9  12       30.44       91.61     21.81 o 
   1   9  12      454.58      423.04     31.83 o 
   2   9  12       18.90       -4.78     31.22 o 
   3   9  12      207.84      270.89     26.17 o 
  -2  10  12      322.63      340.24     41.23 o 
  -1  10  12      318.89      291.68     28.99 o 
   0  10  12      171.06      178.90     25.56 o 
   1  10  12      308.58      324.19     28.01 o 
   2  10  12      301.10      378.09     32.17 o 
  -2  11  12      146.18      156.52     21.04 o 
  -1  11  12       29.49       30.08     33.31 o 
   0  11  12      255.40      268.90     32.87 o 
   1  11  12       29.61       28.80     19.04 o 
   2  11  12      135.27      164.21     30.70 o 
   1   0  13      591.08      564.38     21.42 o 
   2   0  13        1.13       18.48     11.58 o 
   3   0  13      522.95      545.74     29.85 o 
   4   0  13        7.20       16.97     19.38 o 
  -4   1  13      299.19      288.20     55.44 o 
  -3   1  13      223.12      224.85     19.98 o 
  -2   1  13      375.57      376.77     21.56 o 
  -1   1  13      770.33      795.65     28.01 o 
   0   1  13        8.72        7.48      7.53 o 
   1   1  13      757.88      753.05     27.83 o 
   2   1  13      320.48      287.92     15.91 o 
   3   1  13      272.87      265.42     19.22 o 
   4   1  13      339.78      298.06     33.96 o 
  -4   2  13      414.94      400.19     82.41 o 
  -3   2  13       58.60       58.05     14.52 o 
  -2   2  13      713.68      732.69     32.16 o 
  -1   2  13        3.75        0.71     14.61 o 
   0   2  13     1618.70     1728.28     63.05 o 
   1   2  13       14.43       -8.62     10.29 o 
   2   2  13      677.34      676.97     25.13 o 
   3   2  13       55.33       66.37     13.31 o 
   4   2  13      381.54      410.76     38.79 o 
  -4   3  13      192.83      177.50     33.71 o 
  -3   3  13      410.18      443.98     28.43 o 
  -2   3  13      301.72      317.60     44.59 o 
  -1   3  13      697.87      635.87     30.86 o 
   0   3  13      140.61      120.85     23.73 o 
   1   3  13      679.39      655.19     35.91 o 
   2   3  13      295.48      305.49     23.34 o 
   3   3  13      356.35      385.80     46.45 o 
   4   3  13      174.52      172.76     30.31 o 
  -4   4  13       71.25      106.42     37.53 o 
  -3   4  13      349.99      361.94     18.90 o 
  -2   4  13      161.27      161.31     16.91 o 
  -1   4  13      117.73      131.90     11.59 o 
   0   4  13       13.88        5.46     11.62 o 
   1   4  13      140.55      164.96     16.05 o 
   2   4  13      160.93      150.49     12.14 o 
   3   4  13      385.12      405.82     30.50 o 
   4   4  13       93.53      143.88     29.15 o 
  -4   5  13      445.12      466.53     44.88 o 
  -3   5  13       89.44      104.29     13.63 o 
  -2   5  13       59.79       52.06      9.82 o 
  -1   5  13      343.53      357.61     43.78 o 
   0   5  13      512.13      496.04     27.59 o 
   1   5  13      304.08      294.68     14.23 o 
   2   5  13       31.47       20.62     14.39 o 
   3   5  13       90.55       81.65     16.24 o 
   4   5  13      476.45      472.78     52.38 o 
  -4   6  13       36.63       52.93     24.61 o 
  -3   6  13      124.39      118.29     14.63 o 
  -2   6  13      416.83      432.09     48.92 o 
  -1   6  13       86.97       93.75     11.79 o 
   0   6  13      406.75      411.83     26.03 o 
   1   6  13       76.57       57.10     14.10 o 
   2   6  13      413.60      402.43     28.04 o 
   3   6  13       98.13      124.35     24.66 o 
   4   6  13       39.48       24.97     24.97 o 
  -3   7  13      306.51      317.91     37.20 o 
  -2   7  13       21.44       11.02     15.55 o 
  -1   7  13      519.99      536.44     41.05 o 
   0   7  13      149.79      152.47     18.96 o 
   1   7  13      605.50      576.93     34.03 o 
   2   7  13       52.90       87.19     31.92 o 
   3   7  13      325.50      333.44     41.14 o 
  -3   8  13      102.94      141.32     29.76 o 
  -2   8  13      237.47      252.71     24.61 o 
  -1   8  13       17.61       50.56     16.24 o 
   0   8  13      265.58      306.08     26.21 o 
   1   8  13        9.61       -2.04     13.85 o 
   2   8  13      253.57      240.16     35.43 o 
   3   8  13       98.08       86.85     19.71 o 
  -2   9  13      184.83      196.45     24.67 o 
  -1   9  13      152.96      162.84     22.54 o 
   0   9  13       10.03       -2.32     15.18 o 
   1   9  13      160.02      125.91     18.95 o 
   2   9  13      217.44      243.72     31.68 o 
  -2  10  13       98.01      127.99     19.60 o 
  -1  10  13      191.86      203.59     36.79 o 
   0  10  13      154.50      130.89     20.00 o 
   1  10  13      208.43      221.27     24.66 o 
   0  11  13       12.32       36.46     21.49 o 
   0   0  14     1070.63     1138.57     61.32 o 
   1   0  14       98.70      121.28     16.85 o 
   2   0  14      412.50      392.21     26.11 o 
   3   0  14      106.41      118.44     16.11 o 
   4   0  14      352.13      346.22     40.12 o 
  -4   1  14       61.21       55.38     18.29 o 
  -3   1  14      270.92      236.94     20.00 o 
  -2   1  14      620.27      643.61     33.11 o 
  -1   1  14      768.65      746.76     34.37 o 
   0   1  14      180.90      198.07     19.09 o 
   1   1  14      916.04      958.28     40.17 o 
   2   1  14      651.71      690.05     55.58 o 
   3   1  14      275.13      267.59     21.29 o 
   4   1  14       38.88       54.59     23.67 o 
  -4   2  14      148.19      191.36     22.93 o 
  -3   2  14      429.69      445.86     27.23 o 
  -2   2  14       33.06       29.15     12.11 o 
  -1   2  14     1175.49     1256.60     52.92 o 
   0   2  14       11.56       15.32     13.28 o 
   1   2  14     1122.46     1139.42    102.69 o 
   2   2  14       43.01       27.85     12.44 o 
   3   2  14      425.54      351.70     26.22 o 
   4   2  14      121.63      174.69     27.93 o 
  -4   3  14      121.44       94.77     18.30 o 
  -3   3  14      130.04      137.37     14.24 o 
  -2   3  14      535.30      522.11     28.63 o 
  -1   3  14      171.63      150.91     33.77 o 
   0   3  14     2081.94     2182.12    127.22 o 
   1   3  14      208.90      205.58     19.62 o 
   2   3  14      531.61      485.42     22.89 o 
   3   3  14       98.50      103.11     22.11 o 
   4   3  14      135.47      176.61     32.18 o 
  -4   4  14      154.32      188.65     33.08 o 
  -3   4  14       70.25       70.29     10.81 o 
  -2   4  14      360.54      353.82     24.39 o 
  -1   4  14       27.07       28.51     12.67 o 
   0   4  14      452.95      437.51     29.53 o 
   1   4  14       27.15       20.77     15.58 o 
   2   4  14      389.06      405.49     29.35 o 
   3   4  14       61.09       55.15     13.59 o 
   4   4  14      179.51      237.55     41.33 o 
  -3   5  14      568.17      570.81     35.73 o 
  -2   5  14       65.93       51.02     10.22 o 
  -1   5  14      763.50      746.55     38.31 o 
   0   5  14      152.23      151.64     19.93 o 
   1   5  14      717.32      737.01     46.46 o 
   2   5  14       89.36       84.11     32.16 o 
   3   5  14      611.39      683.70     99.65 o 
  -3   6  14      185.81      132.91     25.98 o 
  -2   6  14      162.06      159.60     19.82 o 
  -1   6  14      493.03      458.81     31.91 o 
   0   6  14        4.32        4.04     12.33 o 
   1   6  14      490.96      477.44     43.92 o 
   2   6  14      159.93      150.99     19.39 o 
   3   6  14      200.81      194.53     20.74 o 
  -3   7  14       18.16       17.33     33.40 o 
  -2   7  14      406.34      444.47     32.23 o 
  -1   7  14       37.89       20.51     15.13 o 
   0   7  14     1338.83     1457.83     65.49 o 
   1   7  14       31.33       17.26     14.46 o 
   2   7  14      349.55      354.42     29.70 o 
   3   7  14       26.73       65.60     30.91 o 
  -2   8  14      296.83      347.42     28.26 o 
  -1   8  14      196.16      199.04     24.84 o 
   0   8  14       46.39       36.31     15.07 o 
   1   8  14      201.68      174.14     24.31 o 
   2   8  14      254.72      208.11     25.98 o 
  -2   9  14       35.56       25.32     15.48 o 
  -1   9  14      545.31      642.75     43.98 o 
   0   9  14       39.63       27.97     16.71 o 
   1   9  14      522.37      501.20     39.64 o 
   2   9  14       29.16       70.37     24.50 o 
  -1  10  14      279.39      314.64     35.79 o 
   0  10  14      240.19      233.48     25.94 o 
   1  10  14      281.13      321.77     31.02 o 
   1   0  15      645.23      629.16     36.35 o 
   2   0  15        0.47       14.17     38.71 o 
   3   0  15      389.33      421.19     29.46 o 
  -3   1  15      149.18      136.02     17.28 o 
  -2   1  15      212.13      167.96     17.03 o 
  -1   1  15        1.85        2.67     12.24 o 
   0   1  15      401.25      370.04     24.28 o 
   1   1  15       14.67       15.25     17.74 o 
   2   1  15      250.62      254.90     42.73 o 
   3   1  15      137.57      168.95     18.73 o 
  -3   2  15       14.61      -11.21     11.21 o 
  -2   2  15      236.63      260.32     22.89 o 
  -1   2  15       64.26       42.47     13.87 o 
   0   2  15       86.68      130.01     34.52 o 
   1   2  15       80.92       96.30     23.62 o 
   2   2  15      232.28      243.64     22.04 o 
   3   2  15       12.25        2.73     12.36 o 
  -3   3  15      118.07      121.10     12.73 o 
  -2   3  15      197.54      199.14     20.63 o 
  -1   3  15      147.58      145.59     16.27 o 
   0   3  15      237.65      201.48     26.38 o 
   1   3  15      161.67      174.43     18.93 o 
   2   3  15      217.56      214.32     21.93 o 
   3   3  15      112.94      103.97     16.69 o 
  -3   4  15      323.81      361.78     27.64 o 
  -2   4  15       61.92       99.47     32.16 o 
  -1   4  15      464.94      496.34     33.25 o 
   0   4  15       94.32       95.24     15.85 o 
   1   4  15      500.58      499.55     32.39 o 
   2   4  15       51.10       53.88     25.20 o 
   3   4  15      239.38      272.22     24.54 o 
  -3   5  15       38.51       22.19     24.07 o 
  -2   5  15      349.83      328.18     25.46 o 
  -1   5  15       28.06       29.52     14.94 o 
   0   5  15      481.50      488.44     31.66 o 
   1   5  15       38.83       44.90     28.88 o 
   2   5  15      347.09      372.51     29.72 o 
   3   5  15       26.14       16.82     15.05 o 
  -2   6  15      117.94      127.97     17.78 o 
  -1   6  15      138.64      143.28     19.83 o 
   0   6  15      203.15      232.08     53.81 o 
   1   6  15      139.12      172.05     44.34 o 
   2   6  15       99.75      135.04     21.34 o 
  -2   7  15      144.31      167.79     24.23 o 
  -1   7  15       85.46      117.93     25.53 o 
   0   7  15      143.85      182.03     23.89 o 
   1   7  15      102.84      154.42     34.38 o 
   2   7  15      134.73      176.08     26.71 o 
  -1   8  15      241.70      265.41     34.78 o 
   0   8  15       12.40       32.52     31.27 o 
   1   8  15      226.12      267.73     55.16 o 
   0   9  15      256.72      255.82     37.81 o 
   0   0  16      357.02      289.93     36.16 o 
   1   0  16      288.56      220.19     35.36 o 
   2   0  16      549.87      509.46     34.74 o 
   3   0  16       42.15       17.11     22.63 o 
  -3   1  16      151.49      151.99     23.64 o 
  -2   1  16      429.55      349.36     28.09 o 
  -1   1  16      910.32      929.91     51.16 o 
   0   1  16      281.35      260.36     24.25 o 
   1   1  16      774.35      843.17     68.24 o 
   2   1  16      404.29      430.33     33.94 o 
   3   1  16      134.80      162.01     66.12 o 
  -3   2  16      161.45      178.62     20.47 o 
  -2   2  16       60.15       49.20     14.01 o 
  -1   2  16      210.58      170.95     19.35 o 
   0   2  16        8.41        8.09     13.66 o 
   1   2  16      122.36       87.48     17.16 o 
   2   2  16       37.67       53.56     17.58 o 
   3   2  16      181.04      209.45     34.18 o 
  -3   3  16       43.79       51.02     27.06 o 
  -2   3  16      390.96      362.39     28.57 o 
  -1   3  16      338.36      340.45     27.39 o 
   0   3  16      574.42      602.12    102.23 o 
   1   3  16      336.72      313.68     26.15 o 
   2   3  16      463.49      507.05     87.88 o 
   3   3  16       71.67       43.94     24.09 o 
  -2   4  16      129.63      125.88     20.40 o 
  -1   4  16        6.41      -17.28     22.72 o 
   0   4  16      418.75      445.65     32.17 o 
   1   4  16       11.79       39.02     18.33 o 
   2   4  16      119.18      156.87     23.46 o 
  -2   5  16       21.70       43.70     17.64 o 
  -1   5  16      576.47      606.60     43.70 o 
   0   5  16       20.51       23.89     32.21 o 
   1   5  16      535.73      664.92     41.52 o 
   2   5  16       31.35       20.09     20.94 o 
  -2   6  16       22.78        3.85     20.58 o 
  -1   6  16      121.34       94.83     21.44 o 
   0   6  16        5.39       19.69     25.11 o 
   1   6  16      105.69      161.81     57.71 o 
   2   6  16       32.81       45.33     17.11 o 
  -1   7  16        3.76       -5.51     25.35 o 
   0   7  16      426.30      482.53     41.33 o 
   1   7  16        2.35      -14.61     18.45 o 
   1   0  17       99.16      119.77     18.42 o 
   2   0  17      208.90      191.47     22.75 o 
  -2   1  17       88.42       87.86     16.82 o 
  -1   1  17      148.17      119.34     18.95 o 
   0   1  17       93.28      138.61     21.52 o 
   1   1  17      147.34      157.20     23.01 o 
   2   1  17       85.05       53.20     16.59 o 
  -2   2  17      239.52      255.18     33.48 o 
  -1   2  17       39.88       33.58     15.15 o 
   0   2  17      435.37      436.04     36.28 o 
   1   2  17       33.92       46.95     20.65 o 
   2   2  17      285.80      268.86     56.80 o 
  -2   3  17       75.58       60.45     16.59 o 
  -1   3  17      185.10      224.42     24.38 o 
   0   3  17       69.02      100.18     20.16 o 
   1   3  17      197.16      169.09     29.44 o 
   2   3  17       57.73       56.84     16.29 o 
  -1   4  17      179.94      214.22     24.36 o 
   0   4  17       57.29       65.40     25.01 o 
   1   4  17      174.78      218.34     27.30 o 
   2   4  17      133.68      162.84     37.26 o 
  -1   5  17      123.32      135.85     23.66 o 
   0   5  17       35.37       17.85     26.05 o 
   1   5  17      133.60      109.36     19.54 o 
   0   6  17      286.57      388.39     57.79 o 
   0   0  18       64.36       39.81     32.36 o 
   1   0  18        1.35      -18.78     18.96 o 
  -1   1  18      228.54      232.55     27.01 o 
   0   1  18      107.52      144.90     23.16 o 
   1   1  18      255.73      284.30     41.28 o 
  -1   2  18       43.53      100.84     34.12 o 
   0   2  18       17.43       32.61     17.51 o 
   1   2  18       45.52       77.46     18.60 o 
   0   3  18      567.36      563.88     43.30 o 
                                                 
